# Supplementary material for: CD8+ T cell gene expression analysis identifies differentially expressed genes between multiple sclerosis patients and healthy controls
Source: Mult Scler J Exp Transl Clin. 2020 Dec 9;6(4):2055217320978511. doi: 10.1177/2055217320978511 (PMC7731718; doi:10.1177/2055217320978511)
Supplement: sj-xlsx-2-mso-10.1177_2055217320978511 - Supplemental material for CD8+ T cell gene expression analysis identifies differentially expressed genes between multiple sclerosis patients and healthy controls [file sj-xlsx-2-mso-10.1177_2055217320978511.xlsx]

## Sheet: Supp_Table_S1
Supplementary Table S1. Genes included in the specific T cell related pathway analysis by use the 'R' package 'Pathifier'26
Pathway nr.	Pathway	Genes in pathway (alphabetically listed)
1	GO_T_CELL_ACTIVATION	ABL1	ADA	ADAM17	ADAM8	ADORA2A	AGER	AIF1	AIRE	AKT1	ANXA1	AP3B1	AP3D1	APBB1IP	ARG1	ARG2	ATG5	ATP7A	AZI2	B2M	BAD	BATF	BAX	BCL10	BCL11B	BCL2	BCL3	BCL6	BLM	BMP4	BRAF	BTLA	BTN2A2	BTN3A1	CAMK4	CARD11	CASP3	CASP8	CAV1	CBFB	CCDC88B	CCL19	CCL2	CCL21	CCL5	CCND3	CCR2	CCR6	CCR7
2	GO_T_CELL_ACTIVATION_INVOLVED_IN_IMMUNE_RESPONSE	ANXA1	APBB1IP	ATP7A	BATF	BCL3	BCL6	CCL19	CD1C	CD46	CD80	CD86	CEACAM1	CLEC4D	CLEC4E	EIF2AK4	EOMES	F2RL1	FCER1G	FCGR2B	FOXP1	FOXP3	GATA3	GPR183	HAVCR2	HLA-DMB	HLX	HMGB1	ICAM1	IFNA1	IFNA10	IFNA13	IFNA14	IFNA16	IFNA17	IFNA2	IFNA21	IFNA4	IFNA5	IFNA6	IFNA7	IFNA8	IFNB1	IFNE	IFNG	IFNK	IFNL1	IFNW1	IL12B
3	GO_T_CELL_ACTIVATION_VIA_T_CELL_RECEPTOR_CONTACT_WITH_ANTIGEN_BOUND_TO_MHC_MOLECULE_ON_ANTIGEN_PRESENTING_CELL	APBB1IP	HAVCR2	HLA-DMB	ICAM1	ITGAL	LGALS3	LGALS9	LILRB1
4	GO_T_CELL_ANTIGEN_PROCESSING_AND_PRESENTATION	HFE	ICAM1	RFTN1	TREX1	WAS
5	GO_T_CELL_APOPTOTIC_PROCESS	ADA	ADAM8	AKT1	ARG2	BAK1	BAX	BCL10	BCL2L11	BLM	BMP4	CCL5	CD27	CD274	CLC	DFFA	DNAJA3	DOCK8	EFNA1	FADD	FASLG	GIMAP8	GLI3	GPAM	HIF1A	IDO1	IL2RA	IL7R	JAK3	KDELR1	LGALS13	LGALS14	LGALS16	LGALS3	LGALS9	NFKBID	PDCD1	PIP	PRELID1	PRKCQ	PTCRA	RAG1	RIPK1	RIPK3	SLC46A2	TNFRSF4	TP53	TSC22D3	WNT5A
6	GO_T_CELL_CHEMOTAXIS	ADAM10	ADAM17	CCL21	CCL26	CCL3	CCL5	CCR2	CXCL10	CXCL11	CXCL13	CXCL16	CXCR3	DEFA1	DEFA1B	GPR183	OXSR1	PIK3CD	PIK3CG	S100A7	SLC12A2	STK39	TMEM102	TNFSF14	WNK1	WNT5A	XCL1	XCL2
7	GO_T_CELL_CYTOKINE_PRODUCTION	ARG1	B2M	CCR2	CD55	CLC	DENND1B	DLG1	FOXP3	FZD5	GATA3	HFE	HLA-F	IFNA2	IFNB1	IL12B	IL18	IL18R1	IL18RAP	IL1B	IL1R1	IL31RA	IL4	IL6	KDELR1	MALT1	MAP3K7	NLRP3	PRKCZ	RSAD2	SASH3	SLC11A1	SMAD7	TBX21	TNFRSF1B	TNFSF4	TRAF2	TRAF6	TRPM4	XCL1
8	GO_T_CELL_DIFFERENTIATION	ABL1	ADA	ADAM17	ADAM8	AIRE	ANXA1	AP3B1	AP3D1	ATG5	ATP7A	B2M	BAD	BATF	BCL11B	BCL2	BCL3	BCL6	BLM	BMP4	BRAF	BTN2A2	CAMK4	CARD11	CBFB	CCL19	CCR2	CCR6	CCR7	CCR9	CD1D	CD2	CD27	CD28	CD3D	CD3E	CD3G	CD4	CD46	CD74	CD80	CD83	CD86	CD8A	CDK6	CHD7	CLEC4D	CLEC4E	CLPTM1
9	GO_T_CELL_DIFFERENTIATION_INVOLVED_IN_IMMUNE_RESPONSE	ANXA1	ATP7A	BATF	BCL3	BCL6	CCL19	CD46	CD80	CD86	CLEC4D	CLEC4E	EOMES	FCER1G	FOXP1	FOXP3	GATA3	GPR183	HLX	HMGB1	IFNG	IFNL1	IL12B	IL12RB1	IL18	IL18R1	IL2	IL23A	IL23R	IL27	IL4R	IL6	IRF4	JAK3	LEF1	LGALS9	LOXL3	LY9	MALT1	MIR21	MTOR	MYB	NFKBID	NFKBIZ	NLRP3	PRKCZ	PTGER4	RARA	RC3H1
10	GO_T_CELL_EXTRAVASATION	CCL2	CCR2	CD99L2	CRK	CRKL	FADD	ICAM1	RIPK3
11	GO_T_CELL_HOMEOSTASIS	AC118754.1	AKT1	BAX	BCL2	BCL2L11	CACNA1F	CASP3	CCNB2	CORO1A	DNAJA3	FADD	FOXN1	FOXP3	GPAM	GPR174	IL2	IL2RA	JAK3	LGALS9	LMO1	NCKAP1L	P2RX7	PMAIP1	PPP2R3C	PPP3CB	RAG1	RC3H1	RC3H2	RIPK3	SIT1	SLC39A3	SLC46A2	STAT5B	TGFB1	TNFRSF4	TNFSF14	TSC22D3	ZC3H8
12	GO_T_CELL_MEDIATED_CYTOTOXICITY	AGER	B2M	CD1A	CD1B	CD1C	CD1D	CD1E	CEACAM1	CTSC	CTSH	EMP2	FADD	FAM49B	FCGR2B	GZMM	HLA-A	HLA-B	HLA-C	HLA-E	HLA-F	HLA-G	HLA-H	HPRT1	IL12A	IL12B	IL12RB1	IL23A	IL23R	IL7R	LILRB1	MICA	MICB	NECTIN2	P2RX7	PPP3CB	PRF1	PTPRC	PVR	RAB27A	RAET1E	RAET1G	RAET1L	RIPK3	STX7	TSTA3	ULBP1	ULBP2	ULBP3
13	GO_T_CELL_MEDIATED_IMMUNITY	AGER	AIRE	ARG1	B2M	BTN3A2	BTN3A3	CCR2	CD1A	CD1B	CD1C	CD1D	CD1E	CD46	CD55	CD8A	CEACAM1	CLC	CLEC4G	CTSC	CTSH	DENND1B	DLG1	DUSP22	EMP2	FADD	FAM49B	FCGR2B	FOXP3	FZD5	GATA3	GNL1	GZMM	HFE	HLA-A	HLA-B	HLA-C	HLA-E	HLA-F	HLA-G	HLA-H	HMGB1	HPRT1	HSPD1	ICAM1	IFNA2	IFNB1	IL12A	IL12B
14	GO_T_CELL_MIGRATION	ADAM10	ADAM17	ADAM8	AIF1	AIRE	APOD	APP	C10orf99	CCL2	CCL20	CCL21	CCL26	CCL3	CCL5	CCR2	CCR6	CD200	CD200R1	CD99L2	CRK	CRKL	CXCL10	CXCL11	CXCL12	CXCL13	CXCL16	CXCR3	DEFA1	DEFA1B	DOCK8	ECM1	FADD	GPR15	GPR183	ICAM1	ITGA4	ITGB7	LRCH1	MSN	MYO1G	OXSR1	PIK3CD	PIK3CG	PYCARD	RHOA	RIPK3	RIPOR2	S100A7
15	GO_T_CELL_PROLIFERATION	ABL1	AGER	AIF1	ANXA1	ARG1	ARG2	BAX	BLM	BMP4	BTN2A2	BTN3A1	CARD11	CASP3	CCDC88B	CCL19	CCL5	CCND3	CCR2	CD151	CD1D	CD209	CD24	CD274	CD276	CD28	CD3E	CD4	CD40LG	CD46	CD55	CD6	CD80	CD86	CEBPB	CLC	CLEC4G	CLECL1	CORO1A	CTLA4	CTNNB1	CTPS1	DLG1	DLG5	DNAJA3	DOCK2	DOCK8	EBI3	EFNB1
16	GO_T_CELL_RECEPTOR_BINDING	CD3E	CD3G	DOCK2	EPS8L1	FYN	HLA-E	LCK
17	GO_T_CELL_RECEPTOR_COMPLEX	ALCAM	APBB1IP	CD247	CD3D	CD3E	CD3G	CD4	CD6	CD8A	CD8B	CEACAM1	PTPN6	SKAP1	STOML2	SYK	TRAT1	ZAP70
18	GO_T_CELL_RECEPTOR_SIGNALING_PATHWAY	ABL1	ADA	BCAR1	BCL10	BRAF	BTK	BTN1A1	BTN2A1	BTN2A2	BTN2A3P	BTN3A1	BTN3A2	BTN3A3	BTNL10	BTNL2	BTNL3	BTNL8	BTNL9	BTRC	CACNA1F	CACNB3	CARD11	CCR7	CD160	CD226	CD247	CD276	CD28	CD300A	CD3D	CD3E	CD3G	CD4	CEACAM1	CHUK	CRKL	CSK	CUL1	CYLD	DENND1B	DUSP22	DUSP3	EIF2B1	EIF2B2	EIF2B3	EIF2B4	EIF2B5	ELF1
[truncated: 411 more columns]

## Sheet: Supp_Table_S2
Supplementary Table S2. Detailed characteristics of included MS patiens and healthy controls controls.
Donor	Mapped reads in million1	Age diagnosis	Age sampling	Duration since diagnosis	Years since Interferon-beta stop	EDSS	Smoking Status2	OCB status3
HC-01	21.3055	NA	38	NA	NA	NA	0	NA
HC-02	34.5843	NA	50	NA	NA	NA	0	NA
HC-03	54.4737	NA	36	NA	NA	NA	0	NA
HC-04	53.7275	NA	34	NA	NA	NA	0	NA
HC-05	35.1933	NA	45	NA	NA	NA	ND	NA
HC-06	32.904	NA	42	NA	NA	NA	0	NA
HC-07	31.4102	NA	58	NA	NA	NA	ND	NA
HC-08	29.8363	NA	47	NA	NA	NA	0	NA
HC-09	37.3992	NA	30	NA	NA	NA	ND	NA
HC-10	38.1338	NA	38	NA	NA	NA	0	NA
HC-11	62.8255	NA	40	NA	NA	NA	ND	NA
HC-12	35.7502	NA	30	NA	NA	NA	2	NA
HC-13	44.4306	NA	35	NA	NA	NA	ND	NA
HC-14	39.1023	NA	46	NA	NA	NA	ND	NA
HC-15	25.9464	NA	44	NA	NA	NA	ND	NA
HC-16	29.4353	NA	39	NA	NA	NA	3	NA
HC-17	28.3347	NA	36	NA	NA	NA	ND	NA
HC-18	25.4303	NA	31	NA	NA	NA	ND	NA
HC-19	39.5093	NA	39	NA	NA	NA	0	NA
HC-20	37.6841	NA	31	NA	NA	NA	ND	NA
MS-01	34.2581	25	54	29	NA	NA	0	NA
MS-02	39.0963	30	41	11	NA	2.5	0	Yes
MS-03	24.3782	27	38	11	NA	3	2	Yes
MS-04	33.5282	26	37	11	NA	0.5	0	Yes
MS-05	28.0344	23	25	5	NA	2	0	Yes
MS-06	32.2591	22	30	8	NA	3.5	1	Yes
MS-07	35.0674	23	34	11	NA	2	0	No
MS-08	30.3172	37	43	6	NA	5	0	Yes
MS-09	34.6342	30	39	9	NA	1.5	1	Yes
MS-10	27.9963	25	31	6	NA	1.5	1	Yes
MS-11	22.8635	24	40	16	NA	2	2	Yes
MS-12	21.4082	42	45	3	NA	2.5	ND	Yes
MS-13	18.9576	38	42	4	2	3	3	Yes
MS-14	22.6378	26	32	6	NA	2	0	Yes
MS-15	24.1056	27	29	2	NA	NA	0	ND
MS-16	13.1313	21	21.5	0.5	NA	1.5	0	Yes
MS-17	16.5424	26	27	1	NA	NA	ND	ND
MS-18	26.2291	34	39	5	4	2.5	3	Yes
MS-19	41.7888	28	28.5	0.5	NA	1.5	1	Yes
MS-20	27.2452	39	40	1	NA	1.5	2	Yes
1 After collapsing replicate samples
2 0 = Never smoked, 1 = previous smoker , 2 = Incidental smoker, 3 = Daily smoker
3 Oligoclonal bands detected in cerebospinal fluid
NA - Not applicable; ND - No available data

## Sheet: Supp_Table_S3
Supplementary Table S3. Analysis results for differential gene expression and results for each gene in previous studies
Gene name	Mean reads study (not normalised for gene length)	Log 2 of fold-change	Standard error of log 2 fold-change	Fold-change in MS patients compared to controls	Fold-change irrespective of direction	Nominal p-value for differential expression	Benjamini-Hochberg adjusted p-value	ENSEMBLE gene ID	Included in Pathway analysis of genes with corrected p-values ≤ 0.05	Included in Pathway analysis of genes with corrected p-values ≤ 0.1	Included in Pathway analysis of genes with corrected p-values ≤ 0.4	MS-associated SNP(s)1 at locus	Nominally significant in CD4 T cell analysis18	Nominally significant in protein analysis25
NOG	478.099	0.766049	0.14401	1.70061	1.70061	1.04109e-07	0.00120132	ENSG00000183691	Yes	Yes	Yes		No	Not Detected
PIK3IP1	2802.33	0.388389	0.0751501	1.30893	1.30893	2.36384e-07	0.00136382	ENSG00000100100	Yes	Yes	Yes		Yes	Not Detected
CHST12	415.744	0.492393	0.101325	1.40678	1.40678	1.17643e-06	0.0037045	ENSG00000136213	Yes	Yes	Yes	rs55858457	No	Not Detected
GTPBP6	1364.57	0.311878	0.0644832	1.24132	1.24132	1.32097e-06	0.0037045	ENSG00000178605	Yes	Yes	Yes		No	Not Detected
TSPAN7	156.497	2.14393	0.446868	4.41964	4.41964	1.60521e-06	0.0037045	ENSG00000156298	Yes	Yes	Yes		Not detected	Not Detected
CYBC1	1099.35	0.43101	0.0908912	1.34818	1.34818	2.1157e-06	0.00406884	ENSG00000178927	Yes	Yes	Yes		No	Not Detected
CTBP1	1840.56	0.322909	0.0687726	1.25085	1.25085	2.66195e-06	0.00438803	ENSG00000159692	Yes	Yes	Yes		No	No
ABHD17A	2836.79	0.422111	0.0926383	1.33989	1.33989	5.2002e-06	0.00750064	ENSG00000129968	Yes	Yes	Yes		No	Not Detected
S1PR5	254.66	0.737244	0.166281	1.66699	1.66699	9.26216e-06	0.0118751	ENSG00000180739	Yes	Yes	Yes		No	Not Detected
TBXA2R	260.711	0.637236	0.145707	1.55535	1.55535	1.22329e-05	0.0129145	ENSG00000006638	Yes	Yes	Yes		No	Not Detected
MGAT1	1161.24	0.276274	0.0631917	1.21106	1.21106	1.23113e-05	0.0129145	ENSG00000131446	Yes	Yes	Yes		No	Not Detected
SP140	6128.92	-0.305194	0.0703793	0.809333	1.23558	1.44825e-05	0.0139261	ENSG00000079263	Yes	Yes	Yes	rs35540610	No	Not Detected
EME2	70.5285	0.689237	0.161631	1.61243	1.61243	2.00555e-05	0.0178016	ENSG00000197774	Yes	Yes	Yes		No	Not Detected
ABI3	539.881	0.376221	0.0888012	1.29794	1.29794	2.26863e-05	0.0183075	ENSG00000108798	Yes	Yes	Yes		No	No
FAM156B	64.2318	-5.14326	1.21708	0.0282959	35.3408	2.37987e-05	0.0183075	ENSG00000179304	Yes	Yes	Yes		No	Not Detected
PRKAR1B	374.867	0.38798	0.0930668	1.30856	1.30856	3.0617e-05	0.0214588	ENSG00000188191	Yes	Yes	Yes		No	Not Detected
H2AX	321.897	0.724003	0.173976	1.65176	1.65176	3.16145e-05	0.0214588	ENSG00000188486	Yes	Yes	Yes		No	Not Detected
SPON2	368.391	1.05141	0.254465	2.07255	2.07255	3.59855e-05	0.0230687	ENSG00000159674	Yes	Yes	Yes		No	Not Detected
ZNF516	147.504	0.623159	0.151667	1.54024	1.54024	3.97839e-05	0.0241614	ENSG00000101493	Yes	Yes	Yes		Yes	Not Detected
C6orf120	204.074	0.479777	0.117861	1.39453	1.39453	4.68694e-05	0.0270413	ENSG00000185127	Yes	Yes	Yes		No	Not Detected
S1PR4	469.85	0.391643	0.0966308	1.31189	1.31189	5.05687e-05	0.0277863	ENSG00000125910	Yes	Yes	Yes		No	Not Detected
BCL11B	936.909	0.391337	0.09791	1.31161	1.31161	6.41773e-05	0.033661	ENSG00000127152	Yes	Yes	Yes		No	No
RNF126	437.285	0.356545	0.0895071	1.28036	1.28036	6.79302e-05	0.0340803	ENSG00000070423	Yes	Yes	Yes		No	Not Detected
RUNX3	2048.02	0.244242	0.0617205	1.18447	1.18447	7.58238e-05	0.0363919	ENSG00000020633	Yes	Yes	Yes	rs6672420	Yes	No
JUND	1014.39	0.509768	0.129336	1.42382	1.42382	8.0997e-05	0.0363919	ENSG00000130522	Yes	Yes	Yes		No	Not Detected
H3C13	1028.58	0.636437	0.161606	1.55449	1.55449	8.2096e-05	0.0363919	ENSG00000183598	Yes	Yes	Yes		Not detected	Not Detected
MIDN	268.386	0.447324	0.11384	1.36351	1.36351	8.51531e-05	0.0363919	ENSG00000167470	Yes	Yes	Yes		No	Not Detected
RBM38	1026.36	0.3715	0.0947988	1.2937	1.2937	8.89796e-05	0.0366691	ENSG00000132819	Yes	Yes	Yes		No	Not Detected
SBF1	4826.71	0.243673	0.0626754	1.184	1.184	0.000101133	0.0389811	ENSG00000100241	Yes	Yes	Yes		No	No
THUMPD3	1077.85	-0.177163	0.0455875	0.884441	1.13066	0.000101823	0.0389811	ENSG00000134077	Yes	Yes	Yes		No	Not Detected
CTSD	4331.03	0.280419	0.0722846	1.21455	1.21455	0.000104724	0.0389811	ENSG00000117984	Yes	Yes	Yes		No	No
DDT	733.984	0.399173	0.103888	1.31875	1.31875	0.000121857	0.0432467	ENSG00000099977	Yes	Yes	Yes		No	No
ANK3	1038.71	-1.25908	0.32854	0.417811	2.39343	0.000126924	0.0432467	ENSG00000151150	Yes	Yes	Yes		No	Not Detected
SLX1B	502.228	-0.599517	0.156719	0.659975	1.51521	0.000130548	0.0432467	ENSG00000181625	Yes	Yes	Yes		No	Not Detected
PUF60	806.413	0.327775	0.0857099	1.25508	1.25508	0.000131175	0.0432467	ENSG00000179950	Yes	Yes	Yes		No	No
MMUT	1061.12	-0.312557	0.0821826	0.805214	1.24191	0.000142841	0.0457846	ENSG00000146085	Yes	Yes	Yes		No	Not Detected
SENP2	1259.26	-0.195654	0.0518593	0.873177	1.14524	0.000161432	0.0503451	ENSG00000163904	No	Yes	Yes		No	Not Detected
DYNC1I2	2285.2	-0.159554	0.0424132	0.895302	1.11694	0.000168629	0.0509685	ENSG00000077380	No	Yes	Yes		No	No
SRSF2	629.747	0.415585	0.11078	1.33384	1.33384	0.000175811	0.0509685	ENSG00000161547	No	Yes	Yes		No	No
PMM2	1642.78	-0.226162	0.0604223	0.854906	1.16972	0.000181817	0.0509685	ENSG00000140650	No	Yes	Yes		No	Not Detected
MLC1	506.148	0.762962	0.204637	1.69697	1.69697	0.000192727	0.0509685	ENSG00000100427	No	Yes	Yes		No	Not Detected
TMEM160	191.102	0.533922	0.143226	1.44786	1.44786	0.000193142	0.0509685	ENSG00000130748	No	Yes	Yes		No	Not Detected
NDUFAF6	537.767	-0.329001	0.0882664	0.796088	1.25614	0.000193493	0.0509685	ENSG00000156170	No	Yes	Yes		No	Not Detected
CCND3	3877.99	0.272916	0.0732415	1.20825	1.20825	0.000194351	0.0509685	ENSG00000112576	No	Yes	Yes		Yes	Not Detected
POLRMT	683.157	0.221439	0.0597325	1.1659	1.1659	0.000209573	0.0537392	ENSG00000099821	No	Yes	Yes		No	Not Detected
SULT1B1	347.084	0.509728	0.137739	1.42378	1.42378	0.000215035	0.0539411	ENSG00000173597	No	Yes	Yes		No	Not Detected
RASA4	1842.39	0.414442	0.112814	1.33278	1.33278	0.00023909	0.0586991	ENSG00000105808	No	Yes	Yes		Yes	Not Detected
AC004151.1	7570.75	0.236396	0.0645385	1.17805	1.17805	0.000249403	0.0599555	ENSG00000180448	No	Yes	Yes		Yes	Not Detected
TRAF3IP1	491.631	-0.286924	0.0790204	0.819648	1.22004	0.000282306	0.0664801	ENSG00000204104	No	Yes	Yes		No	Not Detected
LIME1	495.7	0.584073	0.161716	1.49908	1.49908	0.000304182	0.0696131	ENSG00000203896	No	Yes	Yes		No	No
WDR12	782.45	0.219426	0.060804	1.16427	1.16427	0.000307676	0.0696131	ENSG00000138442	No	Yes	Yes		Yes	No
PKD1	4846.29	0.256866	0.0717475	1.19488	1.19488	0.000343403	0.0740601	ENSG00000008710	No	Yes	Yes		No	Not Detected
PTPRCAP	1103.15	0.436936	0.12216	1.35373	1.35373	0.000347876	0.0740601	ENSG00000213402	No	Yes	Yes		No	No
OGFR	3157.13	0.345236	0.09657	1.27036	1.27036	0.000350253	0.0740601	ENSG00000060491	No	Yes	Yes		No	No
TYSND1	127.187	0.412079	0.115333	1.3306	1.3306	0.000353003	0.0740601	ENSG00000156521	No	Yes	Yes		No	Not Detected
TLNRD1	63.5465	0.701757	0.197541	1.62648	1.62648	0.000381649	0.0761709	ENSG00000140406	No	Yes	Yes		No	Not Detected
ABR	230.129	2.01631	0.568262	4.04549	4.04549	0.000387858	0.0761709	ENSG00000159842	No	Yes	Yes		Yes	No
BRAT1	252.488	0.311155	0.0877081	1.2407	1.2407	0.000388737	0.0761709	ENSG00000106009	No	Yes	Yes		No	Not Detected
PTPRS	71.6972	0.789236	0.222501	1.72816	1.72816	0.000389469	0.0761709	ENSG00000105426	No	Yes	Yes		No	Not Detected
PIGS	923.4	0.210628	0.0597603	1.15719	1.15719	0.00042421	0.0815827	ENSG00000087111	No	Yes	Yes		No	Not Detected
GPR183	2043.79	-0.591565	0.168163	0.663623	1.50688	0.000435116	0.0823082	ENSG00000169508	No	Yes	Yes		No	Not Detected
TRABD2A	1776.87	0.280575	0.0799941	1.21468	1.21468	0.000452437	0.0842043	ENSG00000186854	No	Yes	Yes		No	Not Detected
MRPL47	877.412	0.203698	0.0586209	1.15165	1.15165	0.000511157	0.0927258	ENSG00000136522	No	Yes	Yes		No	Not Detected
INTS5	808.791	0.276351	0.0795666	1.21113	1.21113	0.000514295	0.0927258	ENSG00000185085	No	Yes	Yes		No	Not Detected
MZF1	124.176	0.446406	0.128789	1.36264	1.36264	0.000527885	0.0937117	ENSG00000099326	No	Yes	Yes		No	Not Detected
PLEKHO2	512.83	0.343952	0.0996122	1.26923	1.26923	0.000554576	0.0969584	ENSG00000241839	No	Yes	Yes		No	No
AJM1	82.5683	0.533828	0.155537	1.44777	1.44777	0.000598769	0.098703	ENSG00000232434	No	Yes	Yes		No	Not Detected
REPIN1	518.478	0.349395	0.101919	1.27403	1.27403	0.000607678	0.098703	ENSG00000214022	No	Yes	Yes		No	Not Detected
ALDH16A1	637.769	0.375395	0.109629	1.29719	1.29719	0.000616538	0.098703	ENSG00000161618	No	Yes	Yes		No	No
METTL2A	900.176	-0.240084	0.0701617	0.846696	1.18106	0.000621918	0.098703	ENSG00000087995	No	Yes	Yes		No	Not Detected
GLIS3	148.328	0.777718	0.227314	1.71442	1.71442	0.000623146	0.098703	ENSG00000107249	No	Yes	Yes		Not detected	Not Detected
KLHL36	417.012	0.304226	0.0889553	1.23476	1.23476	0.000626249	0.098703	ENSG00000135686	No	Yes	Yes		Yes	Not Detected
ZBTB7A	368.036	0.366609	0.107218	1.28932	1.28932	0.000627831	0.098703	ENSG00000178951	No	Yes	Yes		No	Not Detected
ZNF33B	1203.78	-0.236746	0.0693212	0.848657	1.17833	0.000637339	0.098703	ENSG00000196693	No	Yes	Yes		No	Not Detected
EHD1	4372.36	0.259842	0.076268	1.19735	1.19735	0.000656894	0.098703	ENSG00000110047	No	Yes	Yes		No	No
ALKBH7	192.217	0.451218	0.132521	1.36719	1.36719	0.000661959	0.098703	ENSG00000125652	No	Yes	Yes		No	Not Detected
ZFHX3	6819.32	1.39455	0.410111	2.62907	2.62907	0.00067282	0.098703	ENSG00000140836	No	Yes	Yes		No	Not Detected
DDX10	1376.25	-0.208147	0.0613156	0.865648	1.1552	0.000687062	0.098703	ENSG00000178105	No	Yes	Yes		No	Not Detected
CENPB	312.499	0.256895	0.0756979	1.1949	1.1949	0.000689581	0.098703	ENSG00000125817	No	Yes	Yes		No	Not Detected
ANKRD13A	3030.15	-0.141069	0.041583	0.906847	1.10272	0.000692681	0.098703	ENSG00000076513	No	Yes	Yes		No	Not Detected
CCDC85B	68.009	0.831205	0.245458	1.77917	1.77917	0.0007083	0.098703	ENSG00000175602	No	Yes	Yes		No	Not Detected
HSDL1	264.168	0.331381	0.0978659	1.25822	1.25822	0.000708999	0.098703	ENSG00000103160	No	Yes	Yes		No	Not Detected
UTP3	1063.15	-0.191401	0.0565321	0.875755	1.14187	0.000709971	0.098703	ENSG00000132467	No	Yes	Yes		No	Not Detected
PJA1	612.302	0.20037	0.0593783	1.14899	1.14899	0.000739591	0.101597	ENSG00000181191	No	No	Yes		Yes	Not Detected
AC005943.1	871.782	0.324819	0.0964299	1.25251	1.25251	0.000755929	0.10262	ENSG00000267059	No	No	Yes		No	Not Detected
THAP11	1120.01	0.376169	0.111796	1.29789	1.29789	0.000766067	0.102787	ENSG00000168286	No	No	Yes		No	No
TRAV14DV4	373.541	-0.714346	0.212906	0.609481	1.64074	0.000793031	0.105053	ENSG00000211792	No	No	Yes		No	Not Detected
MRPS26	202.679	0.567366	0.169242	1.48182	1.48182	0.000801166	0.105053	ENSG00000125901	No	No	Yes		No	Not Detected
LMBRD1	1962.37	-0.508789	0.152337	0.702812	1.42286	0.000838135	0.107615	ENSG00000168216	No	No	Yes		No	Not Detected
WDR44	1549.16	-0.199358	0.0596973	0.870938	1.14819	0.000839356	0.107615	ENSG00000131725	No	No	Yes		No	No
CDT1	74.4942	1.06973	0.321626	2.09905	2.09905	0.000880944	0.111706	ENSG00000167513	No	No	Yes		No	Not Detected
ZMYND11	3580.44	-0.173921	0.0525922	0.88643	1.12812	0.00094309	0.118286	ENSG00000015171	No	No	Yes		No	Not Detected
NMUR1	90.1985	0.707541	0.215491	1.63302	1.63302	0.00102569	0.125983	ENSG00000171596	No	No	Yes		No	Not Detected
IMPACT	485.032	-0.270407	0.0823603	0.829086	1.20615	0.00102629	0.125983	ENSG00000154059	No	No	Yes		No	Not Detected
IER2	207.71	0.389775	0.118967	1.31019	1.31019	0.00105172	0.12691	ENSG00000160888	No	No	Yes		No	Not Detected
RNF5	135.094	-4.78209	1.46009	0.0363452	27.5139	0.00105584	0.12691	ENSG00000228405	No	No	Yes		Not detected	Not Detected
CDV3	2462.6	-0.153416	0.0468852	0.899119	1.1122	0.00106729	0.126964	ENSG00000091527	No	No	Yes		No	No
RFLNB	648.788	0.481422	0.147394	1.39612	1.39612	0.00108992	0.128333	ENSG00000183688	No	No	Yes		No	Not Detected
KLF2	3433.73	0.436493	0.134032	1.35331	1.35331	0.00112746	0.130585	ENSG00000127528	No	No	Yes		No	Not Detected
FBXL15	71.6459	0.814653	0.250234	1.75887	1.75887	0.00113169	0.130585	ENSG00000107872	No	No	Yes		No	Not Detected
HTATSF1	2096.34	-0.17311	0.0534227	0.886929	1.12749	0.0011937	0.136378	ENSG00000102241	No	No	Yes		No	No
MAP3K13	71.8431	-0.495579	0.15316	0.709277	1.40989	0.00121346	0.137275	ENSG00000073803	No	No	Yes		No	Not Detected
ATXN7L3B	855.411	0.196412	0.0608122	1.14584	1.14584	0.00123873	0.138774	ENSG00000253719	No	No	Yes		No	Not Detected
LRFN1	90.7727	0.597503	0.18529	1.5131	1.5131	0.00126112	0.139788	ENSG00000128011	No	No	Yes		No	Not Detected
NFKBIB	116.324	0.278899	0.0865548	1.21327	1.21327	0.00127201	0.139788	ENSG00000104825	No	No	Yes		No	Not Detected
VSIR	1071.35	0.283556	0.0882205	1.21719	1.21719	0.0013082	0.141625	ENSG00000107738	No	No	Yes		Yes	Not Detected
HPS1	2457.79	0.148498	0.0462169	1.10841	1.10841	0.00131327	0.141625	ENSG00000107521	No	No	Yes		No	Not Detected
SPTSSA	95.5501	0.393891	0.122957	1.31393	1.31393	0.00135774	0.145064	ENSG00000165389	No	No	Yes		No	Not Detected
BIRC3	3338.16	-0.380285	0.118983	0.768286	1.3016	0.00139286	0.146904	ENSG00000023445	No	No	Yes		No	Not Detected
RAB43	137.118	0.39985	0.125188	1.31937	1.31937	0.00140325	0.146904	ENSG00000172780	No	No	Yes		No	Not Detected
PHKB	6403.55	-0.175569	0.0550035	0.885419	1.12941	0.00141315	0.146904	ENSG00000102893	No	No	Yes		No	Not Detected
HK2	1078.27	0.405888	0.127446	1.3249	1.3249	0.00144868	0.148646	ENSG00000159399	No	No	Yes		Yes	Not Detected
XKRX	116.955	0.631702	0.198779	1.54939	1.54939	0.00148344	0.148646	ENSG00000182489	No	No	Yes		Yes	Not Detected
ARHGAP4	2638.56	0.207687	0.0653974	1.15484	1.15484	0.00149438	0.148646	ENSG00000089820	No	No	Yes		No	No
ZDHHC24	134.892	0.440448	0.138801	1.35703	1.35703	0.00150753	0.148646	ENSG00000174165	No	No	Yes		No	Not Detected
FUT10	205.81	-0.520504	0.164036	0.697128	1.43446	0.0015082	0.148646	ENSG00000172728	No	No	Yes		Yes	Not Detected
ENO2	911.023	-0.277836	0.0876124	0.824828	1.21237	0.00151816	0.148646	ENSG00000111674	No	No	Yes		Yes	No
UBBP4	130.075	-0.687786	0.216911	0.620806	1.61081	0.00152008	0.148646	ENSG00000263563	No	No	Yes		Not detected	Not Detected
ZNF700	1064.79	-0.239842	0.0758154	0.846838	1.18086	0.00155881	0.151152	ENSG00000196757	No	No	Yes		No	Not Detected
DEDD	698.645	0.17903	0.0567651	1.13212	1.13212	0.00161118	0.154444	ENSG00000158796	No	No	Yes		No	Not Detected
CSNK2B	114.907	-1.77385	0.562776	0.292426	3.41966	0.00162173	0.154444	ENSG00000204435	No	No	Yes		Yes	No
H2AZ1	856.847	0.199426	0.0633108	1.14824	1.14824	0.00163292	0.154444	ENSG00000164032	No	No	Yes		No	Not Detected
EPPK1	445.13	0.754407	0.240394	1.68694	1.68694	0.00169985	0.159173	ENSG00000261150	No	No	Yes	rs3923387	No	Not Detected
FCGBP	8289.32	0.417093	0.132986	1.33523	1.33523	0.0017105	0.159173	ENSG00000275395	No	No	Yes		No	Not Detected
DGKQ	637.574	0.419348	0.133816	1.33732	1.33732	0.00172574	0.159306	ENSG00000145214	No	No	Yes		No	Not Detected
ERI3	526.203	0.229448	0.0737063	1.17239	1.17239	0.00185191	0.169597	ENSG00000117419	No	No	Yes		No	Not Detected
SEC62	7636.67	-0.157332	0.0506526	0.896682	1.11522	0.00189575	0.172244	ENSG00000008952	No	No	Yes		No	Not Detected
TLE5	11011.1	0.184449	0.0596464	1.13638	1.13638	0.00198564	0.179002	ENSG00000104964	No	No	Yes		No	Not Detected
TUSC2	212.398	0.305737	0.0990239	1.23605	1.23605	0.00201842	0.180547	ENSG00000114383	No	No	Yes		No	Not Detected
LMF2	507.44	0.226265	0.0734634	1.1698	1.1698	0.00207018	0.182237	ENSG00000100258	No	No	Yes		No	Not Detected
NDUFS7	1383.12	0.290562	0.0943822	1.22312	1.22312	0.00208003	0.182237	ENSG00000115286	No	No	Yes		No	No
AC138932.1	1469.64	0.592536	0.19258	1.50789	1.50789	0.00209211	0.182237	ENSG00000183458	No	No	Yes		No	Not Detected
GFOD1	83.6699	0.715509	0.232637	1.64206	1.64206	0.00210049	0.182237	ENSG00000145990	No	No	Yes		No	Not Detected
IQCN	92.2153	-0.700857	0.228119	0.615206	1.62547	0.00212389	0.182893	ENSG00000130518	No	No	Yes		No	Not Detected
TECPR1	1235.04	0.186062	0.0607272	1.13765	1.13765	0.00218478	0.186108	ENSG00000205356	No	No	Yes		No	Not Detected
MXD4	156.485	0.368	0.120156	1.29056	1.29056	0.00219349	0.186108	ENSG00000123933	No	No	Yes		No	Not Detected
GZMK	6378.46	-0.469566	0.153664	0.722182	1.38469	0.00224461	0.187785	ENSG00000113088	No	No	Yes		No	No
KATNB1	741.332	0.258332	0.0845428	1.1961	1.1961	0.0022458	0.187785	ENSG00000140854	No	No	Yes		No	Not Detected
HNRNPM	8204.46	0.189739	0.0622074	1.14056	1.14056	0.00228765	0.189908	ENSG00000099783	No	No	Yes		No	No
ABCB6	148.665	0.413581	0.13583	1.33199	1.33199	0.00232805	0.191881	ENSG00000115657	No	No	Yes		No	Not Detected
LPCAT1	934.117	0.525822	0.173064	1.43975	1.43975	0.00237906	0.194695	ENSG00000153395	No	No	Yes		No	No
NCEH1	138.19	0.393621	0.129797	1.31369	1.31369	0.00242477	0.197038	ENSG00000144959	No	No	Yes		No	Not Detected
ZNF133	177.808	-0.322231	0.106728	0.799832	1.25026	0.00253463	0.204525	ENSG00000125846	No	No	Yes		No	Not Detected
ITPKB	3768.43	0.174879	0.0581745	1.12887	1.12887	0.0026461	0.211165	ENSG00000143772	No	No	Yes		No	Not Detected
ALYREF	539.496	0.257632	0.0857269	1.19551	1.19551	0.00265351	0.211165	ENSG00000183684	No	No	Yes		No	No
MCPH1	2131.55	-0.151783	0.0505739	0.900137	1.11094	0.00268905	0.212527	ENSG00000147316	No	No	Yes		No	Not Detected
CLPTM1L	163.238	-0.403104	0.134519	0.75623	1.32235	0.00272979	0.213987	ENSG00000049656	No	No	Yes		No	Not Detected
ERMARD	306.232	-0.256178	0.0855956	0.837303	1.19431	0.00276356	0.213987	ENSG00000130023	No	No	Yes		No	Not Detected
RNH1	868.395	0.286267	0.095713	1.21948	1.21948	0.0027817	0.213987	ENSG00000023191	No	No	Yes		No	No
USO1	2920.69	-0.117737	0.0395166	0.921632	1.08503	0.00288779	0.220677	ENSG00000138768	No	No	Yes		No	No
KLF7	246.333	0.402652	0.135422	1.32194	1.32194	0.002946	0.222182	ENSG00000118263	No	No	Yes		No	Not Detected
FAM3A	260.314	0.285054	0.0961191	1.21846	1.21846	0.00302056	0.226326	ENSG00000071889	No	No	Yes		No	Not Detected
AC146944.1	634.869	1.06697	0.360297	2.09503	2.09503	0.00306284	0.227194	ENSG00000196302	No	No	Yes		Not detected	Not Detected
SLC8B1	820.648	0.177537	0.0600502	1.13095	1.13095	0.00311171	0.227194	ENSG00000089060	No	No	Yes		No	Not Detected
NDUFS6	2119.25	0.186601	0.063164	1.13808	1.13808	0.00313444	0.227194	ENSG00000145494	No	No	Yes		No	Not Detected
ABHD16A	178.564	-2.23368	0.757218	0.212616	4.70331	0.00317932	0.227194	ENSG00000224552	No	No	Yes		Not detected	Not Detected
HCST	4430.46	0.198612	0.0673472	1.14759	1.14759	0.00318723	0.227194	ENSG00000126264	No	No	Yes		Yes	Not Detected
SH3RF3	118.629	0.628539	0.213248	1.546	1.546	0.00320397	0.227194	ENSG00000172985	No	No	Yes		No	Not Detected
AP3M2	243.211	-0.387602	0.131835	0.764399	1.30822	0.0032817	0.227194	ENSG00000070718	No	No	Yes		No	Not Detected
AL390728.4	1132.73	-0.266288	0.0905764	0.831456	1.20271	0.00328294	0.227194	ENSG00000227671	No	No	Yes		No	Not Detected
MON1A	145.035	0.305554	0.103978	1.23589	1.23589	0.00329665	0.227194	ENSG00000164077	No	No	Yes		No	Not Detected
SMG8	536.613	-0.268747	0.0914851	0.83004	1.20476	0.00330758	0.227194	ENSG00000167447	No	No	Yes		No	Not Detected
GSE1	1235.44	0.204038	0.0695332	1.15192	1.15192	0.00334189	0.227194	ENSG00000131149	No	No	Yes		No	Not Detected
RBAK	572.325	-0.253453	0.0864296	0.838886	1.19206	0.00336272	0.227194	ENSG00000146587	No	No	Yes		No	Not Detected
FANCG	672.547	0.202592	0.0691253	1.15076	1.15076	0.003381	0.227194	ENSG00000221829	No	No	Yes		No	Not Detected
ITGAX	634.516	0.621149	0.211955	1.5381	1.5381	0.00338343	0.227194	ENSG00000140678	No	No	Yes		No	Not Detected
ZMAT2	2130.92	-0.127476	0.0435196	0.915431	1.09238	0.00339869	0.227194	ENSG00000146007	No	No	Yes		No	Not Detected
CD96	15706.1	-0.103479	0.0353302	0.930786	1.07436	0.00340156	0.227194	ENSG00000153283	No	No	Yes		No	Not Detected
ACTN1	5428.73	0.317962	0.108639	1.24657	1.24657	0.00342492	0.227194	ENSG00000072110	No	No	Yes		No	No
IRF7	106.493	1.27858	0.436981	2.426	2.426	0.00343425	0.227194	ENSG00000276561	No	No	Yes		No	Not Detected
AFF2	150.797	0.77705	0.265667	1.71362	1.71362	0.00344561	0.227194	ENSG00000155966	No	No	Yes		No	Not Detected
CEBPB	179.183	0.422323	0.144596	1.34008	1.34008	0.00349236	0.227713	ENSG00000172216	No	No	Yes		No	Not Detected
NELFCD	1791.39	0.18408	0.0630269	1.13609	1.13609	0.00349296	0.227713	ENSG00000101158	No	No	Yes		No	No
BMPR2	2981.69	0.158914	0.0545238	1.11645	1.11645	0.00356173	0.229974	ENSG00000204217	No	No	Yes		Yes	Not Detected
AC139795.1	224.847	-0.355492	0.121992	0.781603	1.27942	0.00356749	0.229974	ENSG00000246596	No	No	Yes		No	Not Detected
FRMD8	482.556	0.265881	0.0914168	1.20237	1.20237	0.00363221	0.232025	ENSG00000126391	No	No	Yes		No	Not Detected
ATP6V0C	326.48	0.529333	0.182037	1.44326	1.44326	0.00363952	0.232025	ENSG00000185883	No	No	Yes		No	Not Detected
ANKRD12	8042.74	-0.190654	0.0656691	0.876209	1.14128	0.00369313	0.232649	ENSG00000101745	No	No	Yes		No	Not Detected
STMN1	804.373	0.319025	0.109909	1.24749	1.24749	0.00370054	0.232649	ENSG00000117632	No	No	Yes		No	No
TNFRSF1A	2612.15	0.169109	0.058301	1.12436	1.12436	0.00372429	0.232649	ENSG00000067182	No	No	Yes	rs12832171, rs1800693	No	Not Detected
ERLEC1	1829.77	-0.144293	0.0497746	0.904822	1.10519	0.00374433	0.232649	ENSG00000068912	No	No	Yes		No	Not Detected
APBA3	235.653	0.36319	0.125436	1.28627	1.28627	0.00378655	0.232649	ENSG00000011132	No	No	Yes		No	Not Detected
IFITM3	300.511	0.711825	0.245882	1.63787	1.63787	0.00379175	0.232649	ENSG00000142089	No	No	Yes	rs35218683	No	Not Detected
ZNF557	628.624	-0.185044	0.0639313	0.879622	1.13685	0.00379863	0.232649	ENSG00000130544	No	No	Yes		No	Not Detected
CHMP1A	399.509	0.230453	0.0796659	1.1732	1.1732	0.00381899	0.232649	ENSG00000131165	No	No	Yes		No	Not Detected
IMPDH1P10	431.742	0.310955	0.107531	1.24053	1.24053	0.00383077	0.232649	ENSG00000232133	No	No	Yes		Not detected	Not Detected
WDR92	128.637	-0.682024	0.236125	0.62329	1.60439	0.00387208	0.233281	ENSG00000243667	No	No	Yes		No	Not Detected
DIAPH2	920.31	-0.195101	0.0675845	0.873512	1.1448	0.00389214	0.233281	ENSG00000147202	No	No	Yes		No	Not Detected
FBXW5	1976.57	0.214227	0.0742301	1.16008	1.16008	0.00390183	0.233281	ENSG00000159069	No	No	Yes		No	Not Detected
LRFN3	76.2831	0.504452	0.174902	1.41858	1.41858	0.00392418	0.233408	ENSG00000126243	No	No	Yes		No	Not Detected
SBNO2	305.202	0.692891	0.240634	1.61652	1.61652	0.00398381	0.235739	ENSG00000064932	No	No	Yes		No	Not Detected
MED16	414.688	0.417257	0.145328	1.33539	1.33539	0.00408996	0.237335	ENSG00000175221	No	No	Yes		No	Not Detected
AK5	551.947	0.533004	0.185665	1.44694	1.44694	0.00409462	0.237335	ENSG00000154027	No	No	Yes		No	Not Detected
ZNF619	205.455	-0.301559	0.105125	0.811375	1.23248	0.00412309	0.237335	ENSG00000177873	No	No	Yes		No	Not Detected
ISYNA1	278.278	0.309341	0.107949	1.23914	1.23914	0.00416201	0.237335	ENSG00000105655	No	No	Yes		No	Not Detected
STX18	596.831	-0.184651	0.0644586	0.879862	1.13654	0.00417481	0.237335	ENSG00000168818	No	No	Yes		No	Not Detected
PITPNM2	515.985	0.253693	0.0886071	1.19226	1.19226	0.00419483	0.237335	ENSG00000090975	No	No	Yes	rs7975763	No	Not Detected
CDC14A	3493.27	-0.220939	0.0771949	0.858007	1.16549	0.00420844	0.237335	ENSG00000079335	No	No	Yes		No	Not Detected
STX11	322.528	0.372635	0.130333	1.29472	1.29472	0.00424836	0.237335	ENSG00000135604	No	No	Yes		No	No
CPA5	193.138	-1.77405	0.620536	0.292388	3.42012	0.00425119	0.237335	ENSG00000158525	No	No	Yes		No	Not Detected
ZNF585A	476.597	-0.285717	0.0999735	0.820334	1.21902	0.00426417	0.237335	ENSG00000196967	No	No	Yes		No	Not Detected
TMCC1	386.027	0.213151	0.0746003	1.15922	1.15922	0.00427351	0.237335	ENSG00000172765	No	No	Yes		Yes	Not Detected
SLC9B2	329.872	-0.264968	0.0927418	0.832217	1.20161	0.00427597	0.237335	ENSG00000164038	No	No	Yes		No	Not Detected
ARMC2	269.347	-0.337432	0.118112	0.791449	1.26351	0.00427815	0.237335	ENSG00000118690	No	No	Yes		No	Not Detected
SIGMAR1	875.972	0.241793	0.0847657	1.18246	1.18246	0.0043379	0.237499	ENSG00000147955	No	No	Yes		No	Not Detected
RPUSD1	92.1672	0.378339	0.132652	1.29984	1.29984	0.00434285	0.237499	ENSG00000007376	No	No	Yes		No	Not Detected
SLC12A6	6386.9	0.163826	0.0575128	1.12025	1.12025	0.00439244	0.239077	ENSG00000140199	No	No	Yes		No	Not Detected
YIPF2	121.003	0.374486	0.131916	1.29638	1.29638	0.0045281	0.245161	ENSG00000130733	No	No	Yes		No	Not Detected
PPP1R12C	734.59	0.213445	0.0752226	1.15945	1.15945	0.0045467	0.245161	ENSG00000125503	No	No	Yes		Yes	Not Detected
SMARCAD1	4822.81	-0.147401	0.0519964	0.902876	1.10757	0.00458511	0.245754	ENSG00000163104	No	No	Yes		No	Not Detected
ALG10B	344.695	0.326047	0.115058	1.25357	1.25357	0.0046003	0.245754	ENSG00000175548	No	No	Yes		No	Not Detected
AC118459.2	1477.58	0.476526	0.168258	1.39139	1.39139	0.00462402	0.245777	ENSG00000277606	No	No	Yes		Not detected	Not Detected
CCDC90B	730.094	-0.202955	0.0716956	0.868769	1.15105	0.00464333	0.245777	ENSG00000137500	No	No	Yes		No	Not Detected
TOLLIP	205.367	0.251662	0.0890097	1.19058	1.19058	0.00469333	0.247083	ENSG00000078902	No	No	Yes		No	Not Detected
MGAM	202.944	1.17618	0.416572	2.25978	2.25978	0.00475067	0.247083	ENSG00000257335	No	No	Yes		No	Not Detected
DEDD2	316.515	0.267077	0.0946375	1.20337	1.20337	0.00477089	0.247083	ENSG00000160570	No	No	Yes		No	Not Detected
IFT74	389.831	-0.244251	0.0865535	0.844254	1.18448	0.00477296	0.247083	ENSG00000096872	No	No	Yes		No	Not Detected
SKIV2L	63.4629	-1.89408	0.671456	0.269044	3.71686	0.00478952	0.247083	ENSG00000223493	No	No	Yes		Not detected	No
SEPTIN7	10564.5	-0.137279	0.0486736	0.909233	1.09983	0.00479647	0.247083	ENSG00000122545	No	No	Yes		No	Not Detected
CTR9	4931.66	-0.121572	0.0431562	0.919186	1.08792	0.00484715	0.247727	ENSG00000198730	No	No	Yes		No	Not Detected
FKBP5	5347.69	0.349037	0.123959	1.27371	1.27371	0.00486626	0.247727	ENSG00000096060	No	No	Yes		No	No
RPL13	23864.6	0.187876	0.0667784	1.13909	1.13909	0.0049017	0.247727	ENSG00000167526	No	No	Yes		No	No
PIKFYVE	6984.06	-0.14672	0.0521574	0.903302	1.10705	0.00490778	0.247727	ENSG00000115020	No	No	Yes		No	Not Detected
HERC2P3	1395.79	0.764225	0.271728	1.69846	1.69846	0.00491632	0.247727	ENSG00000180229	No	No	Yes		No	Not Detected
MFSD12	405.776	0.260643	0.0928374	1.19801	1.19801	0.00499248	0.249549	ENSG00000161091	No	No	Yes		No	Not Detected
FCGR3A	7528.2	0.504982	0.179899	1.41911	1.41911	0.00499991	0.249549	ENSG00000203747	No	No	Yes		No	No
LGALS1	853.602	0.395494	0.14095	1.31539	1.31539	0.00501736	0.249549	ENSG00000100097	No	No	Yes		No	No
BLOC1S4	93.7875	0.432258	0.154154	1.34934	1.34934	0.00504638	0.249915	ENSG00000186222	No	No	Yes		No	Not Detected
FRG1	1528.3	-0.133852	0.0479334	0.911395	1.09722	0.00523083	0.256845	ENSG00000109536	No	No	Yes		No	No
BCLAF3	323.664	0.211316	0.0757129	1.15774	1.15774	0.00525428	0.256903	ENSG00000173681	No	No	Yes		No	Not Detected
CFAP36	616.91	-0.269151	0.0967247	0.829808	1.2051	0.00539174	0.260562	ENSG00000163001	No	No	Yes		No	Not Detected
RUFY3	542.817	-0.249226	0.0895707	0.841348	1.18857	0.00539495	0.260562	ENSG00000018189	No	No	Yes		No	Not Detected
SSB	3099.33	-0.166382	0.0597993	0.891075	1.12224	0.00539686	0.260562	ENSG00000138385	No	No	Yes		No	No
ARL6	136.03	-0.390353	0.140388	0.762943	1.31071	0.00542701	0.260822	ENSG00000113966	No	No	Yes		No	Not Detected
CCL5	1216.18	-0.423753	0.152467	0.745483	1.34141	0.00544745	0.260822	ENSG00000271503	No	No	Yes		Yes	Not Detected
ADARB1	654.666	-0.244251	0.0880288	0.844254	1.18448	0.00552566	0.263474	ENSG00000197381	No	No	Yes		No	Not Detected
SLC16A10	219.901	0.502764	0.181623	1.41693	1.41693	0.00563704	0.266907	ENSG00000112394	No	No	Yes		No	Not Detected
EML3	1310.05	0.154132	0.0556878	1.11275	1.11275	0.00564392	0.266907	ENSG00000149499	No	No	Yes		No	No
TRAPPC2	670.952	-0.22719	0.082154	0.854297	1.17055	0.00568504	0.267754	ENSG00000196459	No	No	Yes		No	Not Detected
SARS1	2934.06	-0.0988807	0.0358142	0.933757	1.07094	0.00576368	0.268655	ENSG00000031698	No	No	Yes		No	Not Detected
ACE	412.768	-0.615785	0.223059	0.652575	1.53239	0.00576887	0.268655	ENSG00000159640	No	No	Yes		No	Not Detected
RAB43P1	239.366	0.264024	0.0956568	1.20082	1.20082	0.00577798	0.268655	ENSG00000259856	No	No	Yes		Not detected	Not Detected
PNP	2748.51	-0.22944	0.0832535	0.852966	1.17238	0.00585264	0.268655	ENSG00000198805	No	No	Yes		Yes	No
CR1	3866.76	-0.355433	0.129085	0.781635	1.27937	0.00589653	0.268655	ENSG00000203710	No	No	Yes		No	Not Detected
MPHOSPH10	1753.55	-0.15084	0.0547982	0.900726	1.11022	0.00591151	0.268655	ENSG00000124383	No	No	Yes		No	Not Detected
RGPD8	14377.5	-0.439816	0.15978	0.737229	1.35643	0.00591186	0.268655	ENSG00000169629	No	No	Yes		No	Not Detected
PACSIN1	68.1774	-0.835171	0.303719	0.560517	1.78407	0.00596287	0.268655	ENSG00000124507	No	No	Yes		No	Not Detected
FAM120B	2706.44	-0.172086	0.0626097	0.887559	1.12669	0.00598604	0.268655	ENSG00000112584	No	No	Yes		No	Not Detected
CENPQ	209.99	-0.35828	0.130398	0.780094	1.2819	0.0060034	0.268655	ENSG00000031691	No	No	Yes		No	Not Detected
TCIRG1	1630.05	0.23249	0.0846196	1.17486	1.17486	0.00600554	0.268655	ENSG00000110719	No	No	Yes		No	Not Detected
SYNM	851.355	-1.05045	0.382549	0.482817	2.07118	0.00603406	0.268655	ENSG00000182253	No	No	Yes		Yes	Not Detected
CDC123	1794.04	-0.108482	0.0395577	0.927563	1.07809	0.00609954	0.268655	ENSG00000151465	No	No	Yes		No	Not Detected
SLCO4C1	283.512	0.455505	0.166134	1.37126	1.37126	0.00611055	0.268655	ENSG00000173930	No	No	Yes		No	Not Detected
SRRM2	21127.8	-0.166493	0.0607523	0.891006	1.12233	0.00613428	0.268655	ENSG00000167978	No	No	Yes		No	No
ZSCAN2	223.557	-0.243402	0.0888343	0.844751	1.18378	0.00614485	0.268655	ENSG00000176371	No	No	Yes		No	Not Detected
RPL26L1	303.214	0.233878	0.0853619	1.17599	1.17599	0.00614697	0.268655	ENSG00000037241	No	No	Yes		No	Not Detected
ARPP19	1595.83	-0.165826	0.0605674	0.891418	1.12181	0.00618366	0.268655	ENSG00000128989	No	No	Yes		No	Not Detected
KIZ	867.737	-0.228845	0.0836247	0.853318	1.1719	0.00620836	0.268655	ENSG00000088970	No	No	Yes		Yes	Not Detected
DTNB	539.735	-0.219706	0.0802973	0.85874	1.1645	0.00621614	0.268655	ENSG00000138101	No	No	Yes		No	Not Detected
AIMP1	2165.46	-0.17737	0.064849	0.884313	1.13082	0.00623559	0.268655	ENSG00000164022	No	No	Yes		No	No
H2AC20	10725.8	0.199109	0.0728321	1.14799	1.14799	0.00626059	0.268655	ENSG00000184260	No	No	Yes		Not detected	Not Detected
KMO	130.574	-0.647652	0.236916	0.638318	1.56662	0.00626312	0.268655	ENSG00000117009	No	No	Yes		Not detected	Not Detected
BRD9	930.693	-0.153492	0.0561778	0.899071	1.11226	0.0062901	0.268655	ENSG00000028310	No	No	Yes		No	Not Detected
FUT4	85.5837	0.487255	0.1784	1.40178	1.40178	0.00630951	0.268655	ENSG00000196371	No	No	Yes		No	Not Detected
CD320	728.254	0.378553	0.138783	1.30004	1.30004	0.00637848	0.270593	ENSG00000167775	No	No	Yes		No	Not Detected
MZT2B	1429.55	0.360627	0.132284	1.28398	1.28398	0.0064075	0.270828	ENSG00000152082	No	No	Yes		No	Not Detected
IRF2BPL	163.589	0.378859	0.139278	1.30031	1.30031	0.00652485	0.271983	ENSG00000119669	No	No	Yes		No	Not Detected
SREBF1	1612.47	0.267986	0.0985222	1.20413	1.20413	0.00652701	0.271983	ENSG00000072310	No	No	Yes		No	Not Detected
SDAD1	2917.81	-0.104667	0.038492	0.93002	1.07525	0.0065444	0.271983	ENSG00000198301	No	No	Yes		No	Not Detected
IRS1	382.672	0.322573	0.118655	1.25056	1.25056	0.00655615	0.271983	ENSG00000169047	No	No	Yes		No	Not Detected
WDSUB1	277.262	0.264793	0.0974202	1.20146	1.20146	0.0065668	0.271983	ENSG00000196151	No	No	Yes		No	Not Detected
IFI6	277.383	0.437473	0.161027	1.35423	1.35423	0.00659229	0.271983	ENSG00000126709	No	No	Yes		No	Not Detected
TMIGD2	95.02	0.504915	0.185877	1.41904	1.41904	0.0065998	0.271983	ENSG00000167664	No	No	Yes		No	Not Detected
SET	14187.2	-0.147187	0.0542681	0.903009	1.10741	0.0066833	0.274225	ENSG00000119335	No	No	Yes		No	No
COX8A	786.388	0.201778	0.0744207	1.15011	1.15011	0.00670175	0.274225	ENSG00000176340	No	No	Yes		Yes	Not Detected
H2AW	306.877	0.534946	0.197395	1.44889	1.44889	0.00672784	0.27432	ENSG00000181218	No	No	Yes		No	Not Detected
LBH	3784.84	0.166381	0.0614314	1.12224	1.12224	0.00676091	0.274698	ENSG00000213626	No	No	Yes	rs13414105	Yes	Not Detected
CCR7	4535.35	0.239506	0.0884732	1.18059	1.18059	0.00678734	0.274804	ENSG00000126353	No	No	Yes		No	Not Detected
ABCA11P	111.347	-0.553661	0.204873	0.681289	1.46781	0.00688273	0.277251	ENSG00000251595	No	No	Yes		No	Not Detected
MIB2	163.065	0.363757	0.134633	1.28677	1.28677	0.00689584	0.277251	ENSG00000197530	No	No	Yes		No	Not Detected
LARP7	1386.83	-0.181024	0.0670723	0.882077	1.13369	0.00695609	0.278256	ENSG00000174720	No	No	Yes		No	Not Detected
TNFRSF1B	2016.53	0.261688	0.0970208	1.19888	1.19888	0.00699178	0.278256	ENSG00000028137	No	No	Yes		No	Not Detected
GIGYF2	6092.42	-0.122236	0.0453202	0.918762	1.08842	0.00699317	0.278256	ENSG00000204120	No	No	Yes		No	Not Detected
C11orf80	305.118	-0.248608	0.0924109	0.841708	1.18806	0.00713993	0.282968	ENSG00000173715	No	No	Yes		No	Not Detected
SSBP4	618.578	0.245319	0.0912211	1.18535	1.18535	0.00716065	0.282968	ENSG00000130511	No	No	Yes		Yes	Not Detected
AP2A1	1656.34	0.195858	0.0730857	1.14541	1.14541	0.00736572	0.290079	ENSG00000196961	No	No	Yes		No	Yes
RAPGEF6	7145.74	0.108464	0.0405039	1.07808	1.07808	0.00740921	0.290799	ENSG00000158987	No	No	Yes		Yes	Not Detected
PEF1	605.731	0.204574	0.0764662	1.15235	1.15235	0.00746498	0.291515	ENSG00000162517	No	No	Yes		No	Not Detected
NOSIP	3976.14	0.235897	0.0882299	1.17764	1.17764	0.00750278	0.291515	ENSG00000142546	No	No	Yes		No	No
SLC25A19	250.284	0.234867	0.0878451	1.1768	1.1768	0.00750324	0.291515	ENSG00000125454	No	No	Yes		No	Not Detected
SCRIB	318.601	0.220337	0.0824695	1.16501	1.16501	0.00754587	0.292187	ENSG00000180900	No	No	Yes		No	Not Detected
KAT7	2534.77	-0.129688	0.0485734	0.914029	1.09406	0.00758667	0.292637	ENSG00000136504	No	No	Yes		No	Not Detected
MYOM2	287.684	1.76277	0.660465	3.39348	3.39348	0.0076082	0.292637	ENSG00000036448	No	No	Yes		Yes	Not Detected
METTL14	1063.68	-0.14666	0.054995	0.903339	1.107	0.00765792	0.29357	ENSG00000145388	No	No	Yes		No	Not Detected
PMS1	2116.24	-0.162328	0.0609039	0.893582	1.11909	0.00769143	0.293879	ENSG00000064933	No	No	Yes		No	Not Detected
SKI	1780.69	0.20061	0.0754045	1.14918	1.14918	0.00780365	0.294156	ENSG00000157933	No	No	Yes		No	Not Detected
LARP4	1736.18	-0.156355	0.0587775	0.897289	1.11447	0.00781148	0.294156	ENSG00000161813	No	No	Yes		No	Not Detected
SMARCA5	8979.29	-0.0926043	0.0348327	0.937828	1.06629	0.00784786	0.294156	ENSG00000153147	No	No	Yes		No	No
APH1A	1879.28	0.153542	0.0577769	1.1123	1.1123	0.00787237	0.294156	ENSG00000117362	No	No	Yes		No	Not Detected
XAB2	1344.52	0.159015	0.0598651	1.11652	1.11652	0.00790229	0.294156	ENSG00000076924	No	No	Yes		No	Not Detected
H2BC12	10501.8	0.261843	0.0985873	1.19901	1.19901	0.00790843	0.294156	ENSG00000197903	No	No	Yes		No	Not Detected
DLL1	76.2569	0.499987	0.188253	1.4142	1.4142	0.00790894	0.294156	ENSG00000198719	No	No	Yes		Not detected	Not Detected
TRBV25-1	67.5008	2.50354	0.943342	5.67076	5.67076	0.00795657	0.294156	ENSG00000282499	No	No	Yes		No	Not Detected
IRS2	552.253	0.419276	0.157999	1.33726	1.33726	0.00796245	0.294156	ENSG00000185950	No	No	Yes		No	Not Detected
WDR46	204.555	2.43903	0.919365	5.42277	5.42277	0.0079791	0.294156	ENSG00000227057	No	No	Yes		Not detected	Not Detected
ZNF747	88.4586	0.530349	0.200088	1.44428	1.44428	0.00803559	0.295295	ENSG00000169955	No	No	Yes		No	Not Detected
LRRC61	62.5537	0.674479	0.254917	1.59602	1.59602	0.00814792	0.298234	ENSG00000127399	No	No	Yes		No	Not Detected
THRAP3	5678.33	-0.134116	0.0507194	0.911228	1.09742	0.00818673	0.298234	ENSG00000054118	No	No	Yes		No	No
DPP4	3007.35	-0.352057	0.133153	0.783466	1.27638	0.00819311	0.298234	ENSG00000197635	No	No	Yes		No	No
H3C14	632.659	0.986824	0.373985	1.98182	1.98182	0.00832318	0.30107	ENSG00000203811	No	No	Yes		Not detected	Not Detected
H3C15	632.659	0.986824	0.373985	1.98182	1.98182	0.00832318	0.30107	ENSG00000203852	No	No	Yes		Not detected	Not Detected
PPM1L	97.0474	0.466175	0.176923	1.38144	1.38144	0.00841611	0.303185	ENSG00000163590	No	No	Yes		No	Not Detected
RPL21	212865	-0.167137	0.063475	0.890608	1.12283	0.00846049	0.303185	ENSG00000122026	No	No	Yes		No	No
TSR3	265.579	0.199068	0.0756962	1.14796	1.14796	0.00854277	0.305186	ENSG00000007520	No	No	Yes		No	Not Detected
GYPC	6678.25	0.184254	0.0701494	1.13623	1.13623	0.0086244	0.305477	ENSG00000136732	No	No	Yes		No	Not Detected
ZNF711	196.129	0.419689	0.159847	1.33764	1.33764	0.00865071	0.305477	ENSG00000147180	No	No	Yes		No	Not Detected
CXCR2	92.3003	1.02272	0.389642	2.03174	2.03174	0.00867103	0.305477	ENSG00000180871	No	No	Yes		No	Not Detected
SMYD2	1020.64	-0.164695	0.0627469	0.892117	1.12093	0.0086713	0.305477	ENSG00000143499	No	No	Yes		No	Not Detected
MEGF6	175.508	0.448969	0.171133	1.36506	1.36506	0.00870288	0.305477	ENSG00000162591	No	No	Yes		No	Not Detected
CHMP4B	4525.59	-0.142672	0.0544275	0.90584	1.10395	0.00875902	0.305477	ENSG00000101421	No	No	Yes		No	No
TMEM38B	351.714	-0.2321	0.0885478	0.851395	1.17454	0.00876246	0.305477	ENSG00000095209	No	No	Yes		No	Not Detected
VPS9D1	82.71	0.403579	0.153969	1.32279	1.32279	0.0087627	0.305477	ENSG00000075399	No	No	Yes		No	Not Detected
CXCR5	119.218	-0.636313	0.242899	0.643355	1.55435	0.00880164	0.30591	ENSG00000160683	No	No	Yes	rs6589706, rs12365699	No	Not Detected
C2orf74	355.174	-0.354223	0.135297	0.782291	1.2783	0.00884168	0.306379	ENSG00000237651	No	No	Yes		No	Not Detected
FAM133B	1283.73	-0.165871	0.0634588	0.89139	1.12184	0.00895301	0.307805	ENSG00000234545	No	No	Yes		No	Not Detected
ELP2	6583.3	-0.14568	0.0557395	0.903953	1.10625	0.00895961	0.307805	ENSG00000134759	No	No	Yes		No	Not Detected
SHFL	643.052	0.224601	0.0859399	1.16845	1.16845	0.00896286	0.307805	ENSG00000130813	No	No	Yes		No	Not Detected
SRP54	2227.42	-0.147422	0.0564721	0.902862	1.10759	0.00904004	0.308978	ENSG00000100883	No	No	Yes		No	No
ADGRG1	13079.3	0.490431	0.187895	1.40486	1.40486	0.00905057	0.308978	ENSG00000205336	No	No	Yes		No	Not Detected
SDF2	569.145	0.212151	0.0813911	1.15841	1.15841	0.00914568	0.311304	ENSG00000132581	No	No	Yes		No	Not Detected
ZNF865	77.1162	0.371347	0.142565	1.29356	1.29356	0.00919386	0.312023	ENSG00000261221	No	No	Yes		No	Not Detected
RNF103-CHMP3	94.9458	0.646143	0.248292	1.56498	1.56498	0.00925871	0.313303	ENSG00000249884	No	No	Yes		Not detected	Not Detected
POC1B	1031.88	-0.302241	0.11623	0.810992	1.23306	0.00931214	0.313656	ENSG00000139323	No	No	Yes		No	Not Detected
H2AC18	11444.7	0.278892	0.107335	1.21326	1.21326	0.00936795	0.313656	ENSG00000203812	No	No	Yes		Not detected	Not Detected
CHURC1	666.882	-0.23231	0.0894183	0.851271	1.17471	0.00937655	0.313656	ENSG00000258289	No	No	Yes		No	Not Detected
CD52	12443.4	-0.227386	0.0875564	0.854181	1.17071	0.00940359	0.313656	ENSG00000169442	No	No	Yes		Yes	Not Detected
AMFR	2576.9	0.127756	0.0491942	1.09259	1.09259	0.00940507	0.313656	ENSG00000159461	No	No	Yes		No	Not Detected
DHX30	1618.94	0.127859	0.0492787	1.09267	1.09267	0.00946971	0.314902	ENSG00000132153	No	No	Yes		No	Not Detected
CD7	1151.43	0.246291	0.0949623	1.18615	1.18615	0.00949854	0.314953	ENSG00000173762	No	No	Yes		No	Yes
TRIM24	390.298	0.287883	0.111133	1.22085	1.22085	0.00958548	0.316344	ENSG00000122779	No	No	Yes		No	Not Detected
ASPM	313.075	0.67952	0.262426	1.60161	1.60161	0.00961491	0.316344	ENSG00000066279	No	No	Yes		No	Not Detected
NDUFV3	1404.13	-0.194874	0.0752671	0.873649	1.14462	0.00962273	0.316344	ENSG00000160194	No	No	Yes		No	Not Detected
PFKFB2	154.685	-0.413757	0.15988	0.750666	1.33215	0.00965584	0.31653	ENSG00000123836	No	No	Yes		No	Not Detected
CHRNG	109.569	0.489704	0.18947	1.40416	1.40416	0.00974909	0.317768	ENSG00000196811	No	No	Yes		Not detected	Not Detected
IK	9766.52	-0.130711	0.0505922	0.913381	1.09483	0.0097771	0.317768	ENSG00000113141	No	No	Yes		No	No
KDM3B	4845.58	-0.103694	0.0401747	0.930647	1.07452	0.00984933	0.317768	ENSG00000120733	No	No	Yes		No	Not Detected
NFATC1	601.628	0.242462	0.0939485	1.18301	1.18301	0.00985719	0.317768	ENSG00000131196	No	No	Yes		No	Not Detected
AXIN1	2431.48	0.235073	0.0910923	1.17697	1.17697	0.00986266	0.317768	ENSG00000103126	No	No	Yes		No	Not Detected
AC107075.1	116.249	3.19005	1.23643	9.12641	9.12641	0.00987865	0.317768	ENSG00000277998	No	No	Yes		Not detected	Not Detected
CHERP	905.624	0.174136	0.0675005	1.12829	1.12829	0.00988635	0.317768	ENSG00000085872	No	No	Yes		No	No
MT2A	1836.95	0.305582	0.118707	1.23592	1.23592	0.0100457	0.321897	ENSG00000125148	No	No	Yes		No	Not Detected
ERF	291.629	0.228694	0.08895	1.17177	1.17177	0.0101395	0.321897	ENSG00000105722	No	No	Yes		No	Not Detected
USP4	4126.32	-0.101879	0.0396295	0.931818	1.07317	0.0101466	0.321897	ENSG00000114316	No	No	Yes		No	Not Detected
UBL3	1268.33	0.21321	0.0829388	1.15926	1.15926	0.0101497	0.321897	ENSG00000122042	No	No	Yes		No	Not Detected
GZMB	4613.86	0.584167	0.227255	1.49917	1.49917	0.0101543	0.321897	ENSG00000100453	No	No	Yes		No	No
COQ6	236.446	-0.636429	0.247712	0.643303	1.55448	0.0101924	0.32222	ENSG00000119723	No	No	Yes		No	Not Detected
WASHC2A	24097.6	-0.131248	0.0511306	0.913041	1.09524	0.0102608	0.323495	ENSG00000099290	No	No	Yes		No	Not Detected
PRF1	23319.8	0.323979	0.126298	1.25178	1.25178	0.0103118	0.324217	ENSG00000180644	No	No	Yes		No	No
PRPSAP2	1165.99	-0.229536	0.089591	0.852909	1.17246	0.0104058	0.326093	ENSG00000141127	No	No	Yes		No	No
PPME1	524.081	-0.199096	0.0777323	0.871096	1.14798	0.010428	0.326093	ENSG00000214517	No	No	Yes		No	No
YPEL2	175.531	0.361932	0.141377	1.28515	1.28515	0.010466	0.326397	ENSG00000175155	No	No	Yes		Yes	Not Detected
TBCK	1264.99	-0.172859	0.06757	0.887083	1.12729	0.0105208	0.327222	ENSG00000145348	No	No	Yes		No	Not Detected
TRAF1	549.156	-0.292321	0.114344	0.816587	1.22461	0.0105731	0.327964	ENSG00000056558	No	No	Yes		No	Not Detected
MFNG	1360.39	0.150977	0.0591046	1.11032	1.11032	0.0106367	0.328213	ENSG00000100060	No	No	Yes		No	Not Detected
ZNF428	81.7129	0.334773	0.131059	1.26118	1.26118	0.010638	0.328213	ENSG00000131116	No	No	Yes		No	Not Detected
KMT2A	14705.4	-0.1631	0.0639121	0.893104	1.11969	0.0107125	0.329631	ENSG00000118058	No	No	Yes		No	Not Detected
DAP3	5899.25	-0.12147	0.0476866	0.919251	1.08784	0.0108574	0.333121	ENSG00000132676	No	No	Yes		No	No
WDHD1	356.977	0.307053	0.120583	1.23718	1.23718	0.0108837	0.333121	ENSG00000198554	No	No	Yes		No	Not Detected
FAM53B	923.24	0.294353	0.115741	1.22633	1.22633	0.0109844	0.335022	ENSG00000189319	No	No	Yes		No	Not Detected
C12orf29	525.483	-0.215361	0.0847073	0.861331	1.16099	0.0110091	0.335022	ENSG00000133641	No	No	Yes		No	Not Detected
HELZ2	846.922	0.311179	0.122439	1.24072	1.24072	0.0110381	0.335022	ENSG00000130589	No	No	Yes		No	Not Detected
BICDL1	772.009	-0.261065	0.102752	0.834472	1.19836	0.0110619	0.335022	ENSG00000135127	No	No	Yes		Yes	Not Detected
RNF20	3099.93	-0.124119	0.0488988	0.917564	1.08984	0.0111395	0.336241	ENSG00000155827	No	No	Yes		No	Not Detected
SNRPN	3270.13	-0.163601	0.0644698	0.892794	1.12008	0.0111604	0.336241	ENSG00000128739	No	No	Yes		No	No
TDRD7	2005.3	-0.212984	0.0839849	0.862751	1.15908	0.0112132	0.336951	ENSG00000196116	No	No	Yes		No	Not Detected
PTPN4	5081.76	-0.162184	0.0640441	0.893671	1.11898	0.0113289	0.33927	ENSG00000088179	No	No	Yes		No	Not Detected
SREK1	2065.79	-0.182724	0.0721728	0.881038	1.13503	0.0113492	0.33927	ENSG00000153914	No	No	Yes		No	Not Detected
B3GLCT	954.72	-0.179484	0.0709659	0.883019	1.13248	0.0114337	0.340915	ENSG00000187676	No	No	Yes		No	Not Detected
SYNGAP1	990.991	-1.71292	0.677748	0.305042	3.27824	0.011492	0.341702	ENSG00000227460	No	No	Yes		No	Not Detected
EPB41L4A	196.78	0.742589	0.293916	1.67318	1.67318	0.0115194	0.341702	ENSG00000129595	No	No	Yes		No	Not Detected
ENOPH1	550.126	-0.245262	0.0971879	0.843663	1.18531	0.0116165	0.3437	ENSG00000145293	No	No	Yes		No	No
VPS50	1321.24	-0.153889	0.0610576	0.898824	1.11256	0.0117225	0.344861	ENSG00000004766	No	No	Yes		No	Not Detected
NMRAL1	484.549	0.241832	0.0961069	1.18249	1.18249	0.0118601	0.344861	ENSG00000274684	No	No	Yes		No	Not Detected
KLHL6	760.023	0.214899	0.0854518	1.16062	1.16062	0.0119083	0.344861	ENSG00000172578	No	No	Yes		No	Not Detected
ARL14EP	2070.12	-0.255726	0.101692	0.837566	1.19394	0.0119131	0.344861	ENSG00000152219	No	No	Yes		No	Not Detected
ADK	3608.31	-0.181947	0.0723578	0.881513	1.13441	0.0119188	0.344861	ENSG00000156110	No	No	Yes		No	No
DOLPP1	219.116	0.344678	0.137105	1.26987	1.26987	0.0119379	0.344861	ENSG00000167130	No	No	Yes		No	Not Detected
ANGEL1	451.91	0.20485	0.0814872	1.15257	1.15257	0.0119409	0.344861	ENSG00000013523	No	No	Yes		No	Not Detected
RPS6KA4	322.794	0.227212	0.0903997	1.17057	1.17057	0.0119568	0.344861	ENSG00000162302	No	No	Yes		No	Not Detected
SCAND1	106.596	0.307442	0.122344	1.23751	1.23751	0.0119734	0.344861	ENSG00000171222	No	No	Yes		No	Not Detected
SIPA1L1	2111.69	-0.199622	0.079451	0.870778	1.1484	0.0119872	0.344861	ENSG00000197555	No	No	Yes		No	Not Detected
DAPK3	305	0.220134	0.0876246	1.16484	1.16484	0.0119966	0.344861	ENSG00000167657	No	No	Yes		No	Not Detected
CA2	106.92	-0.892011	0.35514	0.538862	1.85576	0.0120144	0.344861	ENSG00000104267	No	No	Yes		No	No
GSPT2	524.124	-0.225087	0.0897481	0.855543	1.16885	0.0121421	0.34766	ENSG00000189369	No	No	Yes		No	Not Detected
PPP1R37	234.701	0.267682	0.106776	1.20387	1.20387	0.0121781	0.34783	ENSG00000104866	No	No	Yes		No	Not Detected
MAP3K11	429.379	0.19679	0.0785882	1.14615	1.14615	0.0122774	0.349238	ENSG00000173327	No	No	Yes		No	Not Detected
PLAG1	166.556	0.341331	0.136433	1.26692	1.26692	0.0123554	0.349238	ENSG00000181690	No	No	Yes		No	Not Detected
STAMBPL1	745.722	-0.24099	0.0964063	0.846164	1.1818	0.0124287	0.349238	ENSG00000138134	No	No	Yes		No	Not Detected
PSMB8	1501.57	-2.05178	0.821095	0.241186	4.14617	0.0124603	0.349238	ENSG00000230034	No	No	Yes		No	No
ZNF568	546.988	-0.207061	0.0828689	0.8663	1.15433	0.0124663	0.349238	ENSG00000198453	No	No	Yes		No	Not Detected
TMEM87A	1771.54	-0.121061	0.0484658	0.919511	1.08753	0.0124945	0.349238	ENSG00000103978	No	No	Yes		No	Not Detected
RAB1A	883.961	0.147874	0.0592138	1.10794	1.10794	0.0125148	0.349238	ENSG00000138069	No	No	Yes		No	No
PDCD1	98.72	0.672476	0.269717	1.59381	1.59381	0.0126576	0.349238	ENSG00000188389	No	No	Yes		No	Not Detected
TUBA1B	16893	0.209192	0.0839261	1.15604	1.15604	0.0126819	0.349238	ENSG00000123416	No	No	Yes		No	No
ZBED1	802.803	0.16882	0.0677499	1.12414	1.12414	0.0127095	0.349238	ENSG00000214717	No	No	Yes		No	Not Detected
TMED7	638	0.159907	0.06418	1.11721	1.11721	0.0127193	0.349238	ENSG00000134970	No	No	Yes		Yes	No
ZDHHC14	89.3096	-0.352035	0.141343	0.783478	1.27636	0.012751	0.349238	ENSG00000175048	No	No	Yes		No	Not Detected
SSBP1	544.497	-0.225689	0.0906559	0.855187	1.16934	0.0127919	0.349238	ENSG00000106028	No	No	Yes		No	No
ARPC5	1528.59	0.179425	0.0720859	1.13243	1.13243	0.0128086	0.349238	ENSG00000162704	No	No	Yes		No	No
FBXL14	325.858	0.258278	0.103842	1.19605	1.19605	0.0128746	0.349238	ENSG00000171823	No	No	Yes		No	Not Detected
DCHS1	1023.42	0.394569	0.158661	1.31455	1.31455	0.0128872	0.349238	ENSG00000166341	No	No	Yes		No	Not Detected
DAGLB	390.189	0.199907	0.0803958	1.14862	1.14862	0.0128994	0.349238	ENSG00000164535	No	No	Yes		No	Not Detected
NCAPG	84.9577	0.673561	0.270927	1.59501	1.59501	0.012914	0.349238	ENSG00000109805	No	No	Yes		No	Not Detected
TMEM192	336.743	-0.21938	0.0882912	0.858934	1.16423	0.0129647	0.349238	ENSG00000170088	No	No	Yes		No	Not Detected
ZHX1	564.071	0.158659	0.0638872	1.11625	1.11625	0.0130126	0.349238	ENSG00000165156	No	No	Yes		No	Not Detected
CAST	11004.3	-0.192194	0.0774129	0.875273	1.1425	0.0130385	0.349238	ENSG00000153113	No	No	Yes		No	No
IGFBP7	100.227	1.13363	0.456637	2.1941	2.1941	0.0130443	0.349238	ENSG00000163453	No	No	Yes		No	Not Detected
GPAT4	1281.85	-0.100062	0.0403069	0.932993	1.07182	0.0130466	0.349238	ENSG00000158669	No	No	Yes		No	Not Detected
WTAP	2769.63	-0.0909546	0.0366387	0.938901	1.06507	0.0130474	0.349238	ENSG00000146457	No	No	Yes		No	Not Detected
WASHC2C	23274.4	-0.186719	0.0752169	0.878602	1.13817	0.01305	0.349238	ENSG00000172661	No	No	Yes		No	Not Detected
GALNT11	901.44	-0.162887	0.0656317	0.893236	1.11953	0.0130706	0.349238	ENSG00000178234	No	No	Yes		No	Not Detected
PIDD1	81.9008	0.344321	0.138743	1.26955	1.26955	0.0130749	0.349238	ENSG00000177595	No	No	Yes		No	Not Detected
FBLN2	253.667	0.632775	0.255114	1.55054	1.55054	0.0131248	0.349763	ENSG00000163520	No	No	Yes		No	Not Detected
RAD51	140.446	0.68842	0.278709	1.61152	1.61152	0.01351	0.357809	ENSG00000051180	No	No	Yes		No	Not Detected
HIRA	1346.61	0.17663	0.071522	1.13024	1.13024	0.0135266	0.357809	ENSG00000100084	No	No	Yes		No	Not Detected
REPS2	97.2463	0.674658	0.273421	1.59622	1.59622	0.013607	0.357809	ENSG00000169891	No	No	Yes		No	Not Detected
FEZF2	81.4986	1.67074	0.677115	3.18378	3.18378	0.0136085	0.357809	ENSG00000153266	No	No	Yes		Not detected	Not Detected
PLCD4	84.5912	-0.369877	0.149909	0.773848	1.29224	0.0136118	0.357809	ENSG00000115556	No	No	Yes		No	Not Detected
GPAA1	693.581	0.231026	0.0936624	1.17367	1.17367	0.0136409	0.357809	ENSG00000197858	No	No	Yes		No	Not Detected
TMC6	8336.84	0.136834	0.0554768	1.09949	1.09949	0.0136438	0.357809	ENSG00000141524	No	No	Yes		No	Not Detected
ATF7IP	9299.89	-0.116471	0.0472395	0.922441	1.08408	0.0136807	0.357963	ENSG00000171681	No	No	Yes		No	Not Detected
DDX43	68.4326	-0.972474	0.395322	0.509632	1.9622	0.0138955	0.360797	ENSG00000080007	No	No	Yes		Not detected	Not Detected
PIK3R5	3025.94	0.133714	0.0543677	1.09711	1.09711	0.0139156	0.360797	ENSG00000141506	No	No	Yes		No	Not Detected
CASP8	7737.98	-0.169673	0.0690112	0.889044	1.1248	0.013947	0.360797	ENSG00000064012	No	No	Yes		No	No
ZNF765	2267.71	-0.171367	0.0697629	0.888001	1.12612	0.0140329	0.360797	ENSG00000196417	No	No	Yes		No	Not Detected
MRPL33	557.42	-0.187191	0.0762091	0.878314	1.13854	0.0140384	0.360797	ENSG00000243147	No	No	Yes		No	Not Detected
ITGAM	119.296	0.660471	0.269002	1.5806	1.5806	0.014078	0.360797	ENSG00000169896	No	No	Yes		No	No
ZEB1	3823.24	-0.148182	0.0603531	0.902387	1.10817	0.0140785	0.360797	ENSG00000148516	No	No	Yes		No	Not Detected
CIAPIN1	1138.44	0.198595	0.0809105	1.14758	1.14758	0.014108	0.360797	ENSG00000005194	No	No	Yes		No	Not Detected
ZNF354A	706.96	-0.192224	0.0783232	0.875255	1.14252	0.0141181	0.360797	ENSG00000169131	No	No	Yes		No	Not Detected
SLX1A-SULT1A3	271.772	-0.846511	0.345017	0.556128	1.79815	0.014146	0.360797	ENSG00000213599	No	No	Yes		No	Not Detected
NAA30	660.535	-0.181133	0.0738321	0.88201	1.13377	0.0141551	0.360797	ENSG00000139977	No	No	Yes		No	Not Detected
SLC2A4RG	526.473	0.205018	0.0835761	1.1527	1.1527	0.0141642	0.360797	ENSG00000125520	No	No	Yes	rs6742	No	Not Detected
STYXL1	602.739	-0.234601	0.0957323	0.84992	1.17658	0.0142619	0.362486	ENSG00000127952	No	No	Yes		Yes	Not Detected
CD28	1319.41	-0.213087	0.0870144	0.862689	1.15917	0.0143306	0.363431	ENSG00000178562	No	No	Yes	rs12614091	No	Not Detected
PCM1	8524.57	-0.150014	0.0612871	0.901242	1.10958	0.0143763	0.36379	ENSG00000078674	No	No	Yes		No	Not Detected
FXYD5	10316.3	-0.193521	0.0791009	0.874469	1.14355	0.0144248	0.364021	ENSG00000089327	No	No	Yes		No	Not Detected
ELP3	3997.39	-0.142122	0.0581059	0.906185	1.10353	0.0144485	0.364021	ENSG00000134014	No	No	Yes		No	Not Detected
CCDC138	256.992	-0.255953	0.104734	0.837434	1.19412	0.0145322	0.364574	ENSG00000163006	No	No	Yes		No	Not Detected
ECD	1324.79	-0.139333	0.0570151	0.907939	1.1014	0.0145337	0.364574	ENSG00000122882	No	No	Yes		No	Not Detected
NSUN2	2553.27	-0.114993	0.0470823	0.923387	1.08297	0.0145907	0.364836	ENSG00000037474	No	No	Yes		No	No
C21orf91	663.791	-0.17949	0.0735023	0.883015	1.13248	0.0146074	0.364836	ENSG00000154642	No	No	Yes		No	Not Detected
APBB1	1916.53	0.164871	0.0675588	1.12107	1.12107	0.0146706	0.365066	ENSG00000166313	No	No	Yes		No	Not Detected
TLE3	1030.55	0.181504	0.0743842	1.13407	1.13407	0.0146835	0.365066	ENSG00000140332	No	No	Yes		No	Not Detected
LTBP3	2658.03	0.247135	0.10131	1.18685	1.18685	0.0147115	0.365066	ENSG00000168056	No	No	Yes		No	Not Detected
AC021092.2	537.515	-0.249464	0.102317	0.841209	1.18877	0.0147623	0.365542	ENSG00000256294	No	No	Yes		No	Not Detected
FBXO46	170.193	0.253252	0.103904	1.19189	1.19189	0.0147949	0.365564	ENSG00000177051	No	No	Yes		No	Not Detected
TMEM87B	1543.97	-0.16363	0.0672406	0.892776	1.1201	0.0149534	0.36846	ENSG00000153214	No	No	Yes		No	Not Detected
PSMC1P1	338.51	-0.565008	0.232286	0.675952	1.4794	0.0149999	0.36846	ENSG00000241506	No	No	Yes		No	Not Detected
VPS54	876.891	-0.145185	0.0597091	0.904264	1.10587	0.0150351	0.36846	ENSG00000143952	No	No	Yes		No	Not Detected
PLEKHF1	741.248	0.347481	0.142913	1.27234	1.27234	0.0150398	0.36846	ENSG00000166289	No	No	Yes		No	No
CD83	94.5596	-0.417508	0.17184	0.748717	1.33562	0.0151142	0.369497	ENSG00000112149	No	No	Yes		No	Not Detected
HS3ST3B1	129.685	0.465035	0.191597	1.38035	1.38035	0.015218	0.371249	ENSG00000125430	No	No	Yes		No	Not Detected
PDK2	951.51	-0.213003	0.0878036	0.86274	1.1591	0.0152706	0.371619	ENSG00000005882	No	No	Yes		No	Not Detected
ERCC5	2278.77	-0.143504	0.0591707	0.905318	1.10458	0.0152976	0.371619	ENSG00000134899	No	No	Yes		No	Not Detected
OSBPL1A	97.3558	-0.504618	0.208189	0.704847	1.41875	0.0153572	0.372284	ENSG00000141447	No	No	Yes		No	Not Detected
DNMT3A	867.238	0.165024	0.0681356	1.12118	1.12118	0.0154356	0.373213	ENSG00000119772	No	No	Yes		No	Not Detected
SRSF3	6789.49	-0.122377	0.0505396	0.918673	1.08853	0.0154602	0.373213	ENSG00000112081	No	No	Yes		No	No
SLC1A5	197.361	0.301087	0.124436	1.23207	1.23207	0.0155371	0.374285	ENSG00000105281	No	No	Yes		No	Not Detected
ZNF37A	439.671	-0.226809	0.0939625	0.854523	1.17024	0.0157862	0.378968	ENSG00000075407	No	No	Yes		No	Not Detected
TCERG1	2618.39	0.145698	0.0603706	1.10627	1.10627	0.0158047	0.378968	ENSG00000113649	No	No	Yes		No	No
ARL3	96.0249	0.337583	0.139913	1.26364	1.26364	0.01583	0.378968	ENSG00000138175	No	No	Yes		No	Not Detected
DDX11L1	69.4157	-1.06997	0.443946	0.476329	2.09939	0.0159468	0.3803	ENSG00000223972	No	No	Yes		Not detected	Not Detected
WHAMM	1481.69	-0.187547	0.0778212	0.878097	1.13883	0.0159535	0.3803	ENSG00000156232	No	No	Yes		No	Not Detected
FAM199X	966.366	0.18148	0.0753258	1.13405	1.13405	0.0159845	0.3803	ENSG00000123575	No	No	Yes		No	Not Detected
FOXK1	571.865	0.225209	0.0935452	1.16895	1.16895	0.0160629	0.381378	ENSG00000164916	No	No	Yes		No	Not Detected
EIF5B	3779.45	-0.148847	0.0618539	0.901971	1.10868	0.0161095	0.381699	ENSG00000158417	No	No	Yes		No	No
HSPG2	252.658	0.570362	0.237175	1.4849	1.4849	0.0161808	0.382602	ENSG00000142798	No	No	Yes		No	Not Detected
MAP9	206.633	-0.276028	0.11496	0.825862	1.21086	0.0163467	0.383826	ENSG00000164114	No	No	Yes		No	Not Detected
CUL1	2865.39	-0.105012	0.0437398	0.929797	1.0755	0.0163573	0.383826	ENSG00000055130	No	No	Yes		No	No
FBXO32	919.775	0.242419	0.101012	1.18297	1.18297	0.0163996	0.383826	ENSG00000156804	No	No	Yes		Yes	Not Detected
RTL8A	198.979	0.293519	0.122315	1.22563	1.22563	0.0164085	0.383826	ENSG00000203950	No	No	Yes		No	Not Detected
CD247	11291.3	0.174342	0.0726527	1.12845	1.12845	0.0164103	0.383826	ENSG00000198821	No	No	Yes		No	No
H3C11	1111.28	0.344288	0.143503	1.26952	1.26952	0.0164321	0.383826	ENSG00000275379	No	No	Yes		Not detected	Not Detected
HFE	127.611	-0.431922	0.180116	0.741274	1.34903	0.0164841	0.384263	ENSG00000010704	No	No	Yes		No	Not Detected
ZNF33A	1963.05	-0.13353	0.0557005	0.911599	1.09697	0.0165174	0.384264	ENSG00000189180	No	No	Yes		No	Not Detected
TCEA3	459.703	0.334092	0.139453	1.26058	1.26058	0.0165873	0.384493	ENSG00000204219	No	No	Yes		No	Not Detected
TTC12	586.01	-0.325943	0.136077	0.797777	1.25348	0.0166075	0.384493	ENSG00000149292	No	No	Yes		No	Not Detected
COX19	513.151	0.23299	0.0973114	1.17527	1.17527	0.0166534	0.384493	ENSG00000240230	No	No	Yes		No	Not Detected
MCM7	1558.71	0.227772	0.0951701	1.17102	1.17102	0.016697	0.384493	ENSG00000166508	No	No	Yes		No	Not Detected
HNRNPH3	3657.87	-0.137833	0.0575982	0.908883	1.10025	0.0167105	0.384493	ENSG00000096746	No	No	Yes		No	No
ZNF84	1173.67	-0.160728	0.0671759	0.894573	1.11785	0.0167272	0.384493	ENSG00000198040	No	No	Yes		No	Not Detected
HNRNPA0	1282.75	0.220541	0.0922686	1.16517	1.16517	0.0168388	0.385673	ENSG00000177733	No	No	Yes		No	No
CHEK1	108.202	0.658011	0.275311	1.57791	1.57791	0.0168454	0.385673	ENSG00000149554	No	No	Yes		No	Not Detected
FAM102A	3445.06	0.195922	0.0819997	1.14546	1.14546	0.0168807	0.385716	ENSG00000167106	No	No	Yes		No	Not Detected
NDE1	2478.88	-0.131026	0.0548565	0.913182	1.09507	0.0169163	0.385765	ENSG00000072864	No	No	Yes		No	Not Detected
HS6ST1	254.47	0.392907	0.164603	1.31304	1.31304	0.0169866	0.386604	ENSG00000136720	No	No	Yes		No	Not Detected
ARHGAP27	255.681	0.358925	0.150545	1.28247	1.28247	0.0171177	0.388822	ENSG00000159314	No	No	Yes	rs7222450	No	Not Detected
UBE2S	200.157	0.297788	0.125173	1.22926	1.22926	0.0173592	0.392808	ENSG00000108106	No	No	Yes		No	Not Detected
RTCA	722.373	-0.127763	0.0537195	0.915249	1.0926	0.0173909	0.392808	ENSG00000137996	No	No	Yes		No	No
ABCB10	893.001	0.154528	0.0649757	1.11306	1.11306	0.0173953	0.392808	ENSG00000135776	No	No	Yes		No	Not Detected
DUS2	512.853	-0.258708	0.108885	0.835836	1.19641	0.017503	0.393683	ENSG00000167264	No	No	Yes		No	Not Detected
G6PD	2105.19	0.174732	0.0736576	1.12875	1.12875	0.0176817	0.393683	ENSG00000160211	No	No	Yes		Yes	No
CDKN2AIP	779.96	-0.154127	0.0649722	0.898676	1.11275	0.0176826	0.393683	ENSG00000168564	No	No	Yes		No	No
GADD45B	146.959	-0.316368	0.133401	0.803089	1.24519	0.0177133	0.393683	ENSG00000099860	No	No	Yes		No	Not Detected
EDAR	248.334	0.421407	0.177697	1.33923	1.33923	0.0177166	0.393683	ENSG00000135960	No	No	Yes		Yes	Not Detected
PEX16	1317.49	0.165489	0.0698165	1.12155	1.12155	0.0177719	0.393683	ENSG00000121680	No	No	Yes		No	Not Detected
IL6ST	3300.25	0.277274	0.117029	1.2119	1.2119	0.0178227	0.393683	ENSG00000134352	No	No	Yes		Yes	Not Detected
DNAJB9	781.508	-0.214406	0.0905035	0.861901	1.16023	0.0178343	0.393683	ENSG00000128590	No	No	Yes		No	Not Detected
ZNF623	593.864	-0.194131	0.081957	0.874099	1.14403	0.017851	0.393683	ENSG00000183309	No	No	Yes		No	Not Detected
ZHX2	2315.59	-0.119474	0.0504599	0.920523	1.08634	0.0178991	0.393683	ENSG00000178764	No	No	Yes		No	Not Detected
MAGOH2P	61.9536	0.522766	0.220829	1.43671	1.43671	0.0179191	0.393683	ENSG00000264176	No	No	Yes		Not detected	Not Detected
FGR	2184.15	0.276277	0.116711	1.21107	1.21107	0.017924	0.393683	ENSG00000000938	No	No	Yes		No	Not Detected
IMPG2	173.248	0.428966	0.181231	1.34627	1.34627	0.017935	0.393683	ENSG00000081148	No	No	Yes	chr3:100848597	Not detected	Not Detected
ARHGAP15	5250.14	-0.149292	0.0630893	0.901693	1.10903	0.0179636	0.393683	ENSG00000075884	No	No	Yes		No	No
PPP2R5E	1574.32	-0.108612	0.0458981	0.92748	1.07819	0.0179637	0.393683	ENSG00000154001	No	No	Yes		No	Not Detected
TNRC18	1317.71	0.226855	0.0959058	1.17028	1.17028	0.0180107	0.393683	ENSG00000182095	No	No	Yes		No	Not Detected
ANAPC1P1	207.29	-0.429542	0.18163	0.742497	1.34681	0.0180337	0.393683	ENSG00000233673	No	No	Yes		Not detected	Not Detected
GOLGA1	628.732	-0.205407	0.0868666	0.867294	1.15301	0.0180482	0.393683	ENSG00000136935	No	No	Yes		No	Not Detected
CCDC142	274.713	0.250325	0.105926	1.18948	1.18948	0.0181178	0.394455	ENSG00000135637	No	No	Yes		No	Not Detected
B9D2	79.4642	0.333571	0.141312	1.26013	1.26013	0.018249	0.396217	ENSG00000123810	No	No	Yes		No	Not Detected
ZNF101	3252.97	-0.168637	0.0714518	0.889683	1.124	0.0182674	0.396217	ENSG00000181896	No	No	Yes		No	Not Detected
RPL36A	43399.1	-0.205566	0.0871341	0.867198	1.15314	0.0183148	0.396499	ENSG00000241343	No	No	Yes		No	Not Detected
ZNF365	171.503	0.621547	0.263641	1.53852	1.53852	0.0183961	0.397514	ENSG00000138311	No	No	Yes	rs61863928	No	Not Detected
AURKAIP1	151.373	0.258447	0.109762	1.19619	1.19619	0.0185416	0.398118	ENSG00000175756	No	No	Yes		No	Not Detected
CCDC180	465.476	-0.318217	0.135147	0.802061	1.24679	0.0185427	0.398118	ENSG00000197816	No	No	Yes		No	Not Detected
TATDN3	324.348	-0.240155	0.102005	0.846654	1.18112	0.0185556	0.398118	ENSG00000203705	No	No	Yes		No	Not Detected
PGP	66.0007	0.394443	0.167548	1.31444	1.31444	0.018562	0.398118	ENSG00000184207	No	No	Yes		No	Not Detected
MS4A1	3251.32	-0.476023	0.202297	0.718957	1.3909	0.0186182	0.398581	ENSG00000156738	No	No	Yes		Yes	Not Detected
CEMIP2	3359.74	0.18962	0.0806126	1.14046	1.14046	0.0186608	0.398753	ENSG00000135048	No	No	Yes		No	Not Detected
PIM3	130.537	0.398504	0.169557	1.31814	1.31814	0.0187602	0.400137	ENSG00000198355	No	No	No		No	Not Detected
ST3GAL4	271.537	0.363234	0.154656	1.28631	1.28631	0.0188416	0.401132	ENSG00000110080	No	No	No		No	Not Detected
ZCCHC14	375.735	0.235846	0.100496	1.1776	1.1776	0.0189343	0.401915	ENSG00000140948	No	No	No		Yes	Not Detected
USP48	2094.93	-0.0984861	0.0420018	0.934013	1.07065	0.019037	0.401915	ENSG00000090686	No	No	No		No	Not Detected
TOX	859.72	0.334908	0.142841	1.2613	1.2613	0.0190461	0.401915	ENSG00000198846	No	No	No		No	Not Detected
SLX4IP	225.259	0.276437	0.11794	1.2112	1.2112	0.0190844	0.401915	ENSG00000149346	No	No	No		No	Not Detected
PIGH	247.979	0.256537	0.109481	1.19461	1.19461	0.0191191	0.401915	ENSG00000100564	No	No	No		No	Not Detected
EPM2A	224.592	0.311756	0.133114	1.24122	1.24122	0.0191798	0.401915	ENSG00000112425	No	No	No		No	Not Detected
TTC28	129.197	0.410976	0.17556	1.32959	1.32959	0.0192347	0.401915	ENSG00000100154	No	No	No		No	Not Detected
HSPE1	1175.98	-0.130416	0.0557228	0.913568	1.09461	0.0192611	0.401915	ENSG00000115541	No	No	No		No	No
ZRSR2	2811.55	-0.178603	0.0763345	0.883558	1.13179	0.0192973	0.401915	ENSG00000169249	No	No	No		No	Not Detected
GP5	114.211	0.350175	0.149671	1.27472	1.27472	0.0193029	0.401915	ENSG00000178732	No	No	No		No	Yes
C12orf65	1297.42	-0.19747	0.0844272	0.872079	1.14669	0.0193388	0.401915	ENSG00000130921	No	No	No		No	Not Detected
BTD	415.708	-0.232121	0.0992544	0.851382	1.17456	0.0193536	0.401915	ENSG00000169814	No	No	No		No	Not Detected
SIAH1	195.011	0.357999	0.153102	1.28165	1.28165	0.0193713	0.401915	ENSG00000196470	No	No	No		No	Not Detected
CYBA	14069	0.180795	0.077389	1.13351	1.13351	0.0194819	0.401915	ENSG00000051523	No	No	No		No	Not Detected
ERBB2	649.111	0.511174	0.218846	1.42521	1.42521	0.0195033	0.401915	ENSG00000141736	No	No	No		No	Not Detected
ZFP3	239.066	-0.259269	0.111006	0.835511	1.19687	0.0195101	0.401915	ENSG00000180787	No	No	No		No	Not Detected
NACC1	345.661	0.235428	0.100799	1.17726	1.17726	0.0195108	0.401915	ENSG00000160877	No	No	No		No	Not Detected
ZNF668	77.4784	0.310697	0.133041	1.24031	1.24031	0.0195257	0.401915	ENSG00000167394	No	No	No		No	Not Detected
MBIP	447.818	-0.228985	0.0980637	0.853235	1.17201	0.0195402	0.401915	ENSG00000151332	No	No	No		No	Not Detected
ZNF808	3684.92	-0.180929	0.077524	0.882135	1.13361	0.0196041	0.402512	ENSG00000198482	No	No	No		No	Not Detected
HNRNPA1P48	1301.47	-0.432112	0.185223	0.741176	1.34921	0.0196518	0.402774	ENSG00000224578	No	No	No		No	Not Detected
AAR2	740.104	0.192713	0.0826503	1.14291	1.14291	0.0197182	0.403072	ENSG00000131043	No	No	No		No	Not Detected
RPL13A	286619	-0.138796	0.0595447	0.908277	1.10099	0.0197553	0.403072	ENSG00000142541	No	No	No		No	No
MVD	289.805	0.242149	0.103897	1.18275	1.18275	0.0197711	0.403072	ENSG00000167508	No	No	No		No	Not Detected
MBP	1370.09	0.163325	0.0701243	1.11986	1.11986	0.019855	0.403585	ENSG00000197971	No	No	No		No	Not Detected
TUBGCP2	1095.55	0.187046	0.080336	1.13843	1.13843	0.0198966	0.403585	ENSG00000130640	No	No	No		No	Not Detected
H2AZ2	1108.34	0.137555	0.059089	1.10004	1.10004	0.0199163	0.403585	ENSG00000105968	No	No	No		No	Not Detected
UNKL	183.861	0.292341	0.125608	1.22463	1.22463	0.0199439	0.403585	ENSG00000059145	No	No	No		No	Not Detected
ODF2	1642	-0.151942	0.0652983	0.900038	1.11106	0.0199711	0.403585	ENSG00000136811	No	No	No		No	Not Detected
ITGB3BP	219	-0.294014	0.126641	0.81563	1.22605	0.0202524	0.407707	ENSG00000142856	No	No	No		No	Not Detected
ZNF268	857.268	-0.217397	0.0936437	0.860116	1.16263	0.0202578	0.407707	ENSG00000090612	No	No	No		No	Not Detected
EIF3M	5934.22	-0.100688	0.0433903	0.932588	1.07228	0.020313	0.407707	ENSG00000149100	No	No	No		No	No
KRIT1	2939.42	-0.144705	0.0623774	0.904564	1.1055	0.0203501	0.407707	ENSG00000001631	No	No	No		No	Not Detected
USP1	2285.64	-0.123421	0.0532206	0.918009	1.08931	0.0203931	0.407707	ENSG00000162607	No	No	No		No	Not Detected
BOD1L1	4660.33	-0.131665	0.0567987	0.912777	1.09556	0.0204438	0.407707	ENSG00000038219	No	No	No		No	Not Detected
EMBP1	106.027	-0.511398	0.220625	0.701542	1.42543	0.0204522	0.407707	ENSG00000231752	No	No	No		No	Not Detected
TELO2	417.266	0.242059	0.104433	1.18268	1.18268	0.0204578	0.407707	ENSG00000100726	No	No	No		No	Not Detected
CCDC85C	80.496	0.323813	0.139781	1.25163	1.25163	0.0205271	0.408384	ENSG00000205476	No	No	No		No	Not Detected
SMC6	1213.5	-0.156389	0.0675477	0.897268	1.11449	0.0205999	0.408669	ENSG00000163029	No	No	No		No	Not Detected
PYGB	1783.55	0.175429	0.075779	1.1293	1.1293	0.0206123	0.408669	ENSG00000100994	No	No	No		No	No
TCOF1	6111.6	-0.136063	0.058872	0.909999	1.0989	0.0208239	0.412155	ENSG00000070814	No	No	No		No	No
WDR53	273.798	-0.226923	0.0982408	0.854456	1.17034	0.0208958	0.412871	ENSG00000185798	No	No	No		No	Not Detected
HSPBP1	198.783	0.235312	0.101918	1.17716	1.17716	0.0209533	0.4133	ENSG00000133265	No	No	No		No	Not Detected
ZNF92	3687.2	-0.177159	0.0768106	0.884443	1.13066	0.0210861	0.414632	ENSG00000146757	No	No	No		No	Not Detected
NDUFAB1	644.77	0.17599	0.0763134	1.12974	1.12974	0.0211026	0.414632	ENSG00000004779	No	No	No		No	Yes
CEP63	1672.79	-0.12582	0.0545695	0.916483	1.09113	0.0211287	0.414632	ENSG00000182923	No	No	No		No	Not Detected
ZSCAN9	93.5322	-0.549335	0.238524	0.683335	1.46341	0.0212754	0.416802	ENSG00000137185	No	No	No		No	Not Detected
PRELID3B	1389.25	0.131238	0.057131	1.09523	1.09523	0.0216104	0.422649	ENSG00000101166	No	No	No		No	Not Detected
TNFAIP1	268.105	-0.243384	0.105981	0.844762	1.18377	0.0216483	0.422674	ENSG00000109079	No	No	No		No	Not Detected
ZNF282	316.963	0.171856	0.0749185	1.12651	1.12651	0.0217955	0.424829	ENSG00000170265	No	No	No		No	Not Detected
DHRS1	466.095	-0.197976	0.0863789	0.871773	1.14709	0.0219085	0.425177	ENSG00000157379	No	No	No		No	Not Detected
KIAA2013	551.627	0.144448	0.0630279	1.10531	1.10531	0.0219164	0.425177	ENSG00000116685	No	No	No		No	Not Detected
KIF3A	772.804	-0.17743	0.0774236	0.884277	1.13087	0.0219239	0.425177	ENSG00000131437	No	No	No		No	Not Detected
NEO1	909.477	0.39448	0.172305	1.31447	1.31447	0.022054	0.425471	ENSG00000067141	No	No	No		Yes	Not Detected
DDX28	445.855	0.172277	0.0752672	1.12684	1.12684	0.0220865	0.425471	ENSG00000182810	No	No	No		No	Not Detected
ZNF720	940.017	-0.165563	0.0723465	0.89158	1.1216	0.0221099	0.425471	ENSG00000197302	No	No	No		No	Not Detected
TTC22	102.962	0.289681	0.126595	1.22237	1.22237	0.0221227	0.425471	ENSG00000006555	No	No	No		No	Not Detected
RAP1GDS1	1402.57	-0.139127	0.0608009	0.908068	1.10124	0.0221234	0.425471	ENSG00000138698	No	No	No		No	No
TMED2	1652.43	-0.106227	0.0464366	0.929015	1.07641	0.0221626	0.425515	ENSG00000086598	No	No	No		No	No
ETFDH	485.956	-0.280668	0.122883	0.82321	1.21476	0.0223696	0.428775	ENSG00000171503	No	No	No		No	Not Detected
MRPL45P2	107.428	0.437119	0.191489	1.3539	1.3539	0.0224461	0.428826	ENSG00000228782	No	No	No		No	Not Detected
NLK	750.011	-0.158642	0.0695024	0.895868	1.11624	0.0224574	0.428826	ENSG00000087095	No	No	No		No	Not Detected
FKBP8	2537.87	0.129176	0.0566111	1.09367	1.09367	0.0225009	0.428826	ENSG00000105701	No	No	No		No	No
ANAPC2	527.305	0.156347	0.0685377	1.11446	1.11446	0.0225381	0.428826	ENSG00000176248	No	No	No		No	Not Detected
POLR2J	2582.33	-0.194019	0.0850702	0.874167	1.14395	0.0225665	0.428826	ENSG00000005075	No	No	No		No	Not Detected
TUBGCP5	712.119	-0.199276	0.0873973	0.870988	1.14812	0.0226009	0.428826	ENSG00000275835	No	No	No		Yes	Not Detected
LYRM4	347.715	0.277438	0.121706	1.21204	1.21204	0.0226324	0.428826	ENSG00000214113	No	No	No		No	Not Detected
STK3	70.3647	0.434858	0.190901	1.35178	1.35178	0.0227312	0.429992	ENSG00000104375	No	No	No		No	Not Detected
RASSF4	66.7994	0.543323	0.238666	1.45732	1.45732	0.0228161	0.43035	ENSG00000107551	No	No	No		No	Not Detected
TMCC3	95.3389	0.577789	0.253875	1.49256	1.49256	0.0228531	0.43035	ENSG00000057704	No	No	No		Yes	Not Detected
USP25	5604.47	-0.106039	0.0465957	0.929135	1.07627	0.022862	0.43035	ENSG00000155313	No	No	No		No	Not Detected
DCAF12	1072.11	0.151151	0.0664672	1.11045	1.11045	0.0229621	0.430657	ENSG00000198876	No	No	No		No	Not Detected
CLCN5	86.9137	0.477837	0.210195	1.39265	1.39265	0.0230078	0.430657	ENSG00000171365	No	No	No		No	Not Detected
FKBP15	1962.86	-0.112051	0.0492998	0.925272	1.08076	0.0230357	0.430657	ENSG00000119321	No	No	No		No	Not Detected
KRCC1	1050.37	-0.258723	0.113843	0.835828	1.19642	0.0230484	0.430657	ENSG00000172086	No	No	No		No	Not Detected
SLC38A9	399.191	-0.188665	0.083026	0.877417	1.13971	0.0230649	0.430657	ENSG00000177058	No	No	No		No	Not Detected
NUBP2	184.517	0.238947	0.105209	1.18013	1.18013	0.0231373	0.43072	ENSG00000095906	No	No	No		No	No
LMLN	148.473	-0.330513	0.145557	0.795254	1.25746	0.023166	0.43072	ENSG00000185621	No	No	No		No	Not Detected
BBS1	617.484	-0.227454	0.10018	0.854141	1.17077	0.0231803	0.43072	ENSG00000174483	No	No	No		No	Not Detected
SCYL3	546.609	-0.129801	0.0572728	0.913958	1.09414	0.0234291	0.434432	ENSG00000000457	No	No	No		No	Not Detected
TRBV3-1	194.869	-0.436435	0.192607	0.738959	1.35326	0.0234553	0.434432	ENSG00000237702	No	No	No		No	Not Detected
RAB11FIP5	241.635	0.373866	0.165128	1.29582	1.29582	0.0235682	0.435824	ENSG00000135631	No	No	No		No	Not Detected
ADAP1	111.54	0.419055	0.185169	1.33705	1.33705	0.0236302	0.435929	ENSG00000105963	No	No	No		No	Not Detected
MEF2D	981.562	0.137625	0.0608292	1.10009	1.10009	0.0236681	0.435929	ENSG00000116604	No	No	No		No	Not Detected
IRF2BP1	311.669	0.194783	0.0861254	1.14455	1.14455	0.0237208	0.435929	ENSG00000170604	No	No	No		No	Not Detected
ALG9	1092.5	-0.132753	0.0587042	0.912089	1.09638	0.023735	0.435929	ENSG00000086848	No	No	No		No	Not Detected
EPHA1	719.987	0.313114	0.138488	1.24239	1.24239	0.0237628	0.435929	ENSG00000146904	No	No	No		No	Not Detected
COL18A1	251.225	0.891899	0.394913	1.85562	1.85562	0.0239166	0.438053	ENSG00000182871	No	No	No		No	Not Detected
TOR1AIP1	2960.04	-0.0813052	0.036016	0.945202	1.05797	0.0239786	0.438099	ENSG00000143337	No	No	No		No	No
MAPKAPK5	1823.25	-0.141711	0.0627875	0.906443	1.10321	0.0240081	0.438099	ENSG00000089022	No	No	No		No	Not Detected
HPS4	1169.91	-0.115008	0.0509911	0.923377	1.08298	0.0241052	0.438099	ENSG00000100099	No	No	No		No	Not Detected
KDM4B	540.473	0.169171	0.0750255	1.12441	1.12441	0.0241426	0.438099	ENSG00000127663	No	No	No		No	Not Detected
BTN2A1	2070.62	-0.138763	0.0615604	0.908298	1.10096	0.0241904	0.438099	ENSG00000112763	No	No	No		No	Not Detected
GPHN	952.026	-0.211724	0.093936	0.863505	1.15807	0.0242012	0.438099	ENSG00000171723	No	No	No		No	Not Detected
JADE1	2165.97	0.129974	0.0576873	1.09427	1.09427	0.0242537	0.438099	ENSG00000077684	No	No	No		No	Not Detected
DDRGK1	562.951	0.139293	0.0618299	1.10137	1.10137	0.0242691	0.438099	ENSG00000198171	No	No	No		No	No
SLC25A22	495.787	0.204532	0.0908265	1.15231	1.15231	0.0243289	0.438099	ENSG00000177542	No	No	No		No	Not Detected
TBC1D10C	2029.22	0.170364	0.0756551	1.12534	1.12534	0.0243315	0.438099	ENSG00000175463	No	No	No		No	No
PCMTD2	373.937	0.297626	0.132174	1.22912	1.22912	0.0243367	0.438099	ENSG00000203880	No	No	No		No	Not Detected
GTF3C3	1170.52	-0.108178	0.0480798	0.927759	1.07787	0.0244507	0.439466	ENSG00000119041	No	No	No		No	Not Detected
IL6R	1138.3	0.293169	0.130407	1.22533	1.22533	0.024569	0.440904	ENSG00000160712	No	No	No		Yes	Not Detected
HEBP2	649.078	-0.171698	0.0764892	0.887797	1.12638	0.0247851	0.441331	ENSG00000051620	No	No	No		No	No
MRPS9	702.501	-0.162965	0.0726137	0.893187	1.11959	0.0248148	0.441331	ENSG00000135972	No	No	No		No	Not Detected
CDK12	4290.99	-0.0938994	0.0418504	0.936987	1.06725	0.0248523	0.441331	ENSG00000167258	No	No	No		No	Not Detected
COQ5	1806.84	0.203142	0.090546	1.1512	1.1512	0.024863	0.441331	ENSG00000110871	No	No	No		No	Not Detected
ZKSCAN5	603.348	-0.149234	0.0665248	0.901729	1.10898	0.0248787	0.441331	ENSG00000196652	No	No	No		No	Not Detected
ZMYM2	3422.16	-0.12125	0.0540516	0.919391	1.08768	0.0248825	0.441331	ENSG00000121741	No	No	No		No	Not Detected
B3GNT2	862.059	-0.148237	0.0660879	0.902353	1.10821	0.0248952	0.441331	ENSG00000170340	No	No	No		No	Not Detected
CYLD	13413	-0.113499	0.0506077	0.924343	1.08185	0.0249143	0.441331	ENSG00000083799	No	No	No		Yes	Not Detected
AC022826.2	134.371	-0.343413	0.153184	0.788174	1.26875	0.0249725	0.441331	ENSG00000258677	No	No	No		Not detected	Not Detected
H4C9	706.735	0.420289	0.187502	1.3382	1.3382	0.0249925	0.441331	ENSG00000276180	No	No	No		No	Not Detected
GATA3	3341.95	-0.253211	0.113063	0.839027	1.19186	0.0251194	0.441331	ENSG00000107485	No	No	No	rs1399180	No	Not Detected
EXPH5	80.797	0.342451	0.152926	1.26791	1.26791	0.0251344	0.441331	ENSG00000110723	No	No	No		No	Not Detected
PNN	2836.59	-0.17369	0.0775634	0.886572	1.12794	0.0251349	0.441331	ENSG00000100941	No	No	No		No	No
GNA13	3626.66	0.120169	0.0536666	1.08686	1.08686	0.0251442	0.441331	ENSG00000120063	No	No	No		No	Yes
TMEM243	474.996	0.191116	0.0853644	1.14165	1.14165	0.0251675	0.441331	ENSG00000135185	No	No	No		Yes	Not Detected
RASGRP3	323.886	-0.34909	0.155965	0.785079	1.27376	0.0252047	0.441331	ENSG00000152689	No	No	No		No	Not Detected
CD82	945.784	-0.2706	0.121014	0.828975	1.20631	0.0253451	0.443116	ENSG00000085117	No	No	No		No	Not Detected
FAM122A	308.359	0.190624	0.0852916	1.14126	1.14126	0.0254199	0.443752	ENSG00000187866	No	No	No		No	Not Detected
BMS1P2	82.9386	0.932824	0.41775	1.90901	1.90901	0.0255506	0.444519	ENSG00000251079	No	No	No		Not detected	Not Detected
IWS1	1692.31	-0.154332	0.0691299	0.898548	1.11291	0.0255819	0.444519	ENSG00000163166	No	No	No		No	No
UHRF2	2196.74	-0.132104	0.0592029	0.9125	1.09589	0.0256562	0.444519	ENSG00000147854	No	No	No		No	Not Detected
FHOD1	563.02	0.170552	0.0764415	1.12549	1.12549	0.0256718	0.444519	ENSG00000135723	No	No	No		No	No
YARS1	3352.74	-0.150227	0.0673368	0.901109	1.10974	0.0256828	0.444519	ENSG00000134684	No	No	No		No	Not Detected
THAP6	345.697	-0.243141	0.108993	0.844904	1.18357	0.025695	0.444519	ENSG00000174796	No	No	No		No	Not Detected
UBXN4	3450.41	-0.0845248	0.0379311	0.943095	1.06034	0.0258555	0.445259	ENSG00000144224	No	No	No		No	Not Detected
DMWD	106.548	0.26704	0.119839	1.20334	1.20334	0.0258596	0.445259	ENSG00000185800	No	No	No		Yes	Not Detected
CHKA	124.251	0.399027	0.179099	1.31862	1.31862	0.0258823	0.445259	ENSG00000110721	No	No	No		No	Not Detected
EFHD2	3100.34	0.235676	0.105789	1.17746	1.17746	0.0258943	0.445259	ENSG00000142634	No	No	No		No	No
CDH23	1136.9	0.260813	0.117107	1.19815	1.19815	0.0259383	0.445259	ENSG00000107736	No	No	No		No	Not Detected
WDR62	170.227	0.412002	0.18514	1.33053	1.33053	0.0260578	0.445259	ENSG00000075702	No	No	No		No	Not Detected
ZNF780B	862.967	-0.134501	0.0604513	0.910985	1.09771	0.0260845	0.445259	ENSG00000128000	No	No	No		No	Not Detected
GSN	320.847	0.621567	0.279367	1.53855	1.53855	0.0260872	0.445259	ENSG00000148180	No	No	No		No	No
PARP8	14565.6	-0.17095	0.0768533	0.888257	1.1258	0.0261236	0.445259	ENSG00000151883	No	No	No		No	Not Detected
OFD1	4896.36	-0.149956	0.0675291	0.901278	1.10954	0.0263773	0.44892	ENSG00000046651	No	No	No		No	Not Detected
ADCY9	532.532	0.330685	0.149064	1.25761	1.25761	0.0265267	0.450665	ENSG00000162104	No	No	No		No	Not Detected
CABLES2	100.559	0.335916	0.151486	1.26218	1.26218	0.0265904	0.450665	ENSG00000149679	No	No	No		No	Not Detected
PLOD1	1307.04	0.322933	0.145639	1.25087	1.25087	0.026599	0.450665	ENSG00000083444	No	No	No		No	Not Detected
POLR2B	6401.74	-0.0907638	0.0409434	0.939026	1.06493	0.0266361	0.450665	ENSG00000047315	No	No	No		No	No
OSBPL9	2908.5	-0.130854	0.0590732	0.913291	1.09494	0.026752	0.45132	ENSG00000117859	No	No	No		No	Not Detected
TMEM64	324.748	0.213891	0.0965684	1.15981	1.15981	0.0267655	0.45132	ENSG00000180694	No	No	No		No	Not Detected
FRA10AC1	576.9	-0.190956	0.0862285	0.876025	1.14152	0.0267921	0.45132	ENSG00000148690	No	No	No		No	Not Detected
ANKHD1	5937.36	-0.138579	0.0626178	0.908414	1.10082	0.0268917	0.451853	ENSG00000131503	No	No	No		No	Not Detected
C6orf62	3293.25	-0.117097	0.0529501	0.922041	1.08455	0.0270037	0.451853	ENSG00000112308	No	No	No		No	Not Detected
PEPD	2626.78	0.137226	0.0620524	1.09979	1.09979	0.0270047	0.451853	ENSG00000124299	No	No	No		No	No
RGPD5	653.631	-0.641113	0.289964	0.641218	1.55953	0.0270351	0.451853	ENSG00000015568	No	No	No		No	Not Detected
TALDO1	3860.49	0.148374	0.0671161	1.10832	1.10832	0.0270558	0.451853	ENSG00000177156	No	No	No		No	No
PTPRE	1026.96	0.138149	0.0624919	1.10049	1.10049	0.0270587	0.451853	ENSG00000132334	No	No	No		No	No
ITGA6	13165.7	0.125342	0.0567259	1.09077	1.09077	0.027132	0.451954	ENSG00000091409	No	No	No		Yes	No
FIP1L1	5902.19	-0.107213	0.0485247	0.92838	1.07715	0.0271431	0.451954	ENSG00000145216	No	No	No		No	No
ARHGAP32	290.467	0.35013	0.158636	1.27468	1.27468	0.0273045	0.453889	ENSG00000134909	No	No	No		Yes	Not Detected
MRPL34	203.102	0.295819	0.13408	1.22758	1.22758	0.0273643	0.453889	ENSG00000130312	No	No	No		No	Not Detected
P4HA1	899.918	-0.174689	0.0791847	0.885958	1.12872	0.0273773	0.453889	ENSG00000122884	No	No	No		No	Not Detected
LTV1	1260.98	-0.11637	0.0527769	0.922506	1.084	0.0274585	0.45418	ENSG00000135521	No	No	No		No	Not Detected
DUSP7	489.4	0.196837	0.0892798	1.14618	1.14618	0.0274736	0.45418	ENSG00000164086	No	No	No		No	Not Detected
FOXRED2	77.7403	0.540602	0.245404	1.45458	1.45458	0.0276016	0.455644	ENSG00000100350	No	No	No		No	Not Detected
ZSCAN32	233.802	-0.254263	0.115711	0.838415	1.19273	0.0279922	0.461431	ENSG00000140987	No	No	No		No	Not Detected
AAGAB	1556.79	-0.136779	0.0623243	0.909547	1.09945	0.0281895	0.46402	ENSG00000103591	No	No	No		No	Not Detected
NFIL3	98.4312	0.365493	0.166634	1.28832	1.28832	0.0282795	0.464191	ENSG00000165030	No	No	No		No	Not Detected
KIF5C	310.085	-0.482723	0.220082	0.715626	1.39738	0.0282803	0.464191	ENSG00000276734	No	No	No		Not detected	Not Detected
PRRC2C	21236.4	-0.127673	0.0582375	0.915307	1.09253	0.0283597	0.464834	ENSG00000117523	No	No	No		No	Not Detected
CRLF3	4961.32	0.0965566	0.044056	1.06922	1.06922	0.0284026	0.464875	ENSG00000176390	No	No	No		Yes	No
H2AC4	147.235	0.605306	0.276409	1.5213	1.5213	0.028532	0.46607	ENSG00000278463	No	No	No		Not detected	Not Detected
NT5DC3	173.727	0.31851	0.145512	1.24704	1.24704	0.0286048	0.46607	ENSG00000111696	No	No	No		No	Not Detected
PMS2	2457.73	-0.12883	0.0588651	0.914573	1.09341	0.0286286	0.46607	ENSG00000122512	No	No	No		No	Not Detected
WWOX	740.414	0.210906	0.0963726	1.15742	1.15742	0.0286371	0.46607	ENSG00000186153	No	No	No	rs12925972, rs17724508	No	Not Detected
SDHAF4	109.955	-0.333171	0.152349	0.79379	1.25978	0.0287503	0.46644	ENSG00000154079	No	No	No		No	Not Detected
WIZ	278.805	0.19245	0.088056	1.1427	1.1427	0.0288492	0.46644	ENSG00000011451	No	No	No		No	Not Detected
CES1	299.49	0.727461	0.332884	1.65572	1.65572	0.0288646	0.46644	ENSG00000198848	No	No	No		Yes	Not Detected
NBEA	650.938	0.235015	0.107552	1.17692	1.17692	0.0288801	0.46644	ENSG00000172915	No	No	No		Yes	Not Detected
STAP1	225.082	-0.441996	0.202315	0.736116	1.35848	0.0289117	0.46644	ENSG00000035720	No	No	No		No	Not Detected
ATP5F1D	459.701	0.200998	0.0920095	1.14949	1.14949	0.0289227	0.46644	ENSG00000099624	No	No	No		No	Not Detected
RETREG3	1913.66	0.126108	0.0577466	1.09135	1.09135	0.0289758	0.46644	ENSG00000141699	No	No	No		No	Not Detected
AC083899.1	318.694	-0.458364	0.209901	0.727811	1.37398	0.0289832	0.46644	ENSG00000204745	No	No	No		No	Not Detected
CHMP5	1757.9	-0.18274	0.0837203	0.881028	1.13504	0.029055	0.466494	ENSG00000086065	No	No	No		No	No
CUTC	1072.46	-0.126245	0.0578424	0.916213	1.09145	0.0290675	0.466494	ENSG00000119929	No	No	No		No	No
ARHGEF9	564.988	0.154508	0.0709195	1.11304	1.11304	0.0293586	0.470513	ENSG00000131089	No	No	No		No	Not Detected
PSMD14	1346.7	-0.132987	0.0610619	0.911941	1.09656	0.0294126	0.470725	ENSG00000115233	No	No	No		No	No
ALCAM	328.943	-0.31128	0.142968	0.805926	1.24081	0.0294598	0.470826	ENSG00000170017	No	No	No		No	Not Detected
UBP1	2415.7	0.102034	0.0468861	1.07329	1.07329	0.0295389	0.471402	ENSG00000153560	No	No	No		No	Not Detected
RAB10	1255.52	-0.125184	0.0575374	0.916887	1.09065	0.0295775	0.471402	ENSG00000084733	No	No	No		No	No
ZNF597	137.309	-0.322164	0.14825	0.799869	1.2502	0.029772	0.472461	ENSG00000167981	No	No	No		No	Not Detected
RPL39	38533.4	-0.161373	0.0742654	0.894174	1.11835	0.0297861	0.472461	ENSG00000198918	No	No	No		No	Not Detected
PPOX	882.911	-0.211048	0.0971597	0.863909	1.15753	0.0298422	0.472461	ENSG00000143224	No	No	No		No	Not Detected
SMC3	8290.8	-0.092849	0.0427529	0.937669	1.06647	0.0298739	0.472461	ENSG00000108055	No	No	No		No	No
TAB2	18916.7	-0.164426	0.0757399	0.892283	1.12072	0.0299365	0.472461	ENSG00000055208	No	No	No		No	Not Detected
TMEM250	105.414	0.449493	0.207059	1.36556	1.36556	0.0299426	0.472461	ENSG00000238227	No	No	No		No	Not Detected
BIRC2	2468.47	-0.11169	0.051456	0.925503	1.08049	0.0299613	0.472461	ENSG00000110330	No	No	No		No	Not Detected
LMBRD2	874.565	-0.17628	0.0812175	0.884982	1.12997	0.0299715	0.472461	ENSG00000164187	No	No	No		No	Not Detected
ACACB	984.536	-0.251791	0.116118	0.839853	1.19068	0.0301271	0.474266	ENSG00000076555	No	No	No		No	Not Detected
ADAT1	816.002	-0.193185	0.0892333	0.874673	1.14328	0.0303923	0.47637	ENSG00000065457	No	No	No		No	Not Detected
PAQR3	296.423	-0.182644	0.0843835	0.881087	1.13496	0.03043	0.47637	ENSG00000163291	No	No	No		No	Not Detected
PRPF3	4274.89	-0.12804	0.0591672	0.915074	1.09281	0.0304611	0.47637	ENSG00000117360	No	No	No		No	Not Detected
NKG7	5274.11	0.26155	0.120871	1.19877	1.19877	0.0304736	0.47637	ENSG00000105374	No	No	No		No	Not Detected
SPDYE3	934.86	-0.233882	0.108123	0.850344	1.17599	0.0305323	0.47637	ENSG00000214300	No	No	No		No	Not Detected
MACROH2A2	119.844	-0.38169	0.17655	0.767538	1.30287	0.0306228	0.47637	ENSG00000099284	No	No	No		No	Not Detected
CBX3	2037.03	-0.116928	0.0540968	0.922149	1.08442	0.0306597	0.47637	ENSG00000122565	No	No	No		No	No
DDX39A	1017.69	0.13728	0.0635238	1.09983	1.09983	0.0306893	0.47637	ENSG00000123136	No	No	No		No	No
DLG3	884.102	-0.189099	0.0875051	0.877153	1.14005	0.0306947	0.47637	ENSG00000082458	No	No	No		No	Not Detected
DDX50	1895.31	-0.099173	0.0458973	0.933568	1.07116	0.0307139	0.47637	ENSG00000107625	No	No	No		No	Not Detected
ADAMTSL4	141.411	-0.430689	0.19936	0.741907	1.34788	0.0307449	0.47637	ENSG00000143382	No	No	No		Not detected	Not Detected
CALM1	8713.07	-0.0651501	0.0301591	0.955846	1.04619	0.0307562	0.47637	ENSG00000198668	No	No	No		No	Not Detected
CERS6	718.096	0.221113	0.102403	1.16563	1.16563	0.0308316	0.476484	ENSG00000172292	No	No	No		No	Not Detected
BTG1	2528.04	0.199135	0.0922526	1.14801	1.14801	0.0308822	0.476484	ENSG00000133639	No	No	No		No	Not Detected
NDUFA6	407.643	-0.229681	0.106433	0.852824	1.17258	0.0309287	0.476484	ENSG00000273397	No	No	No		No	No
HOXB2	65.9988	0.563283	0.261192	1.47763	1.47763	0.031038	0.476967	ENSG00000173917	No	No	No		Yes	Not Detected
TYMP	374.816	0.389553	0.180639	1.30999	1.30999	0.0310427	0.476967	ENSG00000025708	No	No	No		No	No
TMEM63C	128.283	-0.714162	0.331588	0.609559	1.64053	0.0312588	0.477439	ENSG00000165548	No	No	No		Not detected	Not Detected
RUFY1	1583.93	-0.13553	0.0629401	0.910335	1.0985	0.0312933	0.477439	ENSG00000176783	No	No	No		No	No
DENND10	1113.17	-0.122589	0.056937	0.918538	1.08869	0.0313144	0.477439	ENSG00000119979	No	No	No		Yes	Not Detected
SCAP	2212.18	0.100339	0.046623	1.07203	1.07203	0.0313861	0.477439	ENSG00000114650	No	No	No		No	Not Detected
POLH	1977.79	-0.172103	0.0799757	0.887548	1.1267	0.031402	0.477439	ENSG00000170734	No	No	No		No	Not Detected
GLMP	415.458	0.228241	0.106122	1.17141	1.17141	0.0314959	0.477439	ENSG00000198715	No	No	No		No	Not Detected
TMX2P1	506.515	-0.192775	0.0896417	0.874921	1.14296	0.0315148	0.477439	ENSG00000213839	No	No	No		No	Not Detected
DMTF1	2082.83	-0.136197	0.0633386	0.909915	1.099	0.0315314	0.477439	ENSG00000135164	No	No	No		No	Not Detected
SLC1A4	218.687	0.318508	0.148125	1.24704	1.24704	0.0315346	0.477439	ENSG00000115902	No	No	No		No	Not Detected
SNX20	177.57	0.196092	0.0911968	1.14559	1.14559	0.0315388	0.477439	ENSG00000167208	No	No	No		No	Not Detected
HEXB	4845.86	-0.109601	0.0509769	0.926844	1.07893	0.0315538	0.477439	ENSG00000049860	No	No	No		No	No
MAP4K4	6586.89	-0.118347	0.0550527	0.921243	1.08549	0.0315787	0.477439	ENSG00000071054	No	No	No		No	Not Detected
RPL10A	25994	-0.147882	0.068813	0.902575	1.10794	0.0316316	0.477439	ENSG00000198755	No	No	No		No	No
PSMD6	1403.91	0.106878	0.0497392	1.0769	1.0769	0.0316527	0.477439	ENSG00000163636	No	No	No		No	No
SEC63P1	69.4184	0.605679	0.281961	1.52169	1.52169	0.031706	0.477618	ENSG00000228057	No	No	No		Not detected	Not Detected
E2F3	408.671	-0.265913	0.123852	0.831672	1.2024	0.031791	0.477899	ENSG00000112242	No	No	No		No	Not Detected
B4GALT6	67.7626	0.882808	0.411448	1.84396	1.84396	0.031904	0.477899	ENSG00000118276	No	No	No		No	Not Detected
FLVCR1	543.927	0.206864	0.0964238	1.15418	1.15418	0.0319236	0.477899	ENSG00000162769	No	No	No		No	Not Detected
FGFR1OP	499.063	-0.179664	0.0837622	0.882909	1.13262	0.0319588	0.477899	ENSG00000213066	No	No	No		No	Not Detected
PPTC7	518.583	0.123179	0.0574444	1.08913	1.08913	0.032007	0.477899	ENSG00000196850	No	No	No		No	Not Detected
PHF11	1357.31	-0.154137	0.0718828	0.89867	1.11276	0.03201	0.477899	ENSG00000136147	No	No	No		No	Not Detected
HIF1AN	1003.92	-0.144539	0.0674329	0.904668	1.10538	0.0320771	0.477899	ENSG00000166135	No	No	No		No	Not Detected
EIF4EBP2	632.395	0.181805	0.0848419	1.1343	1.1343	0.0321241	0.477899	ENSG00000148730	No	No	No		No	Not Detected
DUSP23	138.932	0.33911	0.158279	1.26498	1.26498	0.0321552	0.477899	ENSG00000158716	No	No	No		No	Not Detected
EPB41L5	519.556	-0.195403	0.0912177	0.873329	1.14504	0.0321802	0.477899	ENSG00000115109	No	No	No		No	Not Detected
PTRHD1	191.228	0.25449	0.118906	1.19291	1.19291	0.0323333	0.479041	ENSG00000184924	No	No	No		No	Not Detected
SHANK1	67.7232	0.784765	0.366844	1.72281	1.72281	0.0324166	0.479041	ENSG00000161681	No	No	No		Not detected	Not Detected
TIMM17A	695.673	-0.195381	0.0913633	0.873342	1.14503	0.0324755	0.479041	ENSG00000134375	No	No	No		Yes	Not Detected
TMEM267	210.661	-0.217542	0.101748	0.860029	1.16275	0.0325125	0.479041	ENSG00000151881	No	No	No		No	Not Detected
P2RY8	2179.57	0.204732	0.0957664	1.15247	1.15247	0.0325312	0.479041	ENSG00000182162	No	No	No		No	Not Detected
PACRGL	193.064	-0.298466	0.139645	0.813117	1.22984	0.0325718	0.479041	ENSG00000163138	No	No	No		No	Not Detected
H2AC21	331.209	0.281457	0.131712	1.21542	1.21542	0.0326046	0.479041	ENSG00000184270	No	No	No		Not detected	Not Detected
DDX54	1371.22	0.153274	0.0717354	1.11209	1.11209	0.0326259	0.479041	ENSG00000123064	No	No	No		No	Not Detected
C9orf131	104.768	-0.402311	0.188314	0.756645	1.32162	0.0326475	0.479041	ENSG00000174038	No	No	No		Not detected	Not Detected
PMF1-BGLAP	160.067	-0.507155	0.237422	0.703609	1.42124	0.0326723	0.479041	ENSG00000260238	No	No	No		No	Not Detected
PDPR	1714.49	-0.207834	0.0975666	0.865836	1.15495	0.0331575	0.483379	ENSG00000090857	No	No	No		No	No
MAP3K7CL	133.865	-0.483984	0.227261	0.715	1.3986	0.0332016	0.483379	ENSG00000156265	No	No	No		No	Not Detected
IKBKGP1	1285.51	0.203534	0.0955749	1.15152	1.15152	0.0332062	0.483379	ENSG00000275882	No	No	No		No	Not Detected
SLAMF8	88.0593	-0.528955	0.248463	0.693057	1.44288	0.0332616	0.483379	ENSG00000158714	No	No	No		No	Not Detected
CD248	947.935	0.295888	0.139019	1.22764	1.22764	0.0333043	0.483379	ENSG00000174807	No	No	No		No	Not Detected
ZNF484	993.217	-0.169926	0.0798536	0.888889	1.125	0.0333401	0.483379	ENSG00000127081	No	No	No		No	Not Detected
ODC1	1584.73	-0.189712	0.0891655	0.876781	1.14054	0.0333674	0.483379	ENSG00000115758	No	No	No		Yes	Not Detected
GIMAP1	261.844	0.235823	0.11085	1.17758	1.17758	0.0333866	0.483379	ENSG00000213203	No	No	No		No	No
COX5B	1913.75	0.167893	0.0789426	1.12342	1.12342	0.0334389	0.483379	ENSG00000135940	No	No	No		No	No
NUDT21	2030.87	0.119292	0.0561101	1.0862	1.0862	0.0335005	0.483379	ENSG00000167005	No	No	No		Yes	No
USP16	2262.01	-0.127456	0.0599539	0.915444	1.09237	0.0335117	0.483379	ENSG00000156256	No	No	No		No	Not Detected
SHPRH	1724.21	0.115769	0.0544952	1.08355	1.08355	0.0336383	0.483379	ENSG00000146414	No	No	No		Yes	Not Detected
ADAMTS10	594.937	0.338134	0.159212	1.26412	1.26412	0.0336875	0.483379	ENSG00000142303	No	No	No		No	Not Detected
CMAS	502.23	-0.140171	0.066014	0.907411	1.10204	0.033724	0.483379	ENSG00000111726	No	No	No		No	No
FRS2	483.347	-0.15779	0.074319	0.896397	1.11558	0.0337421	0.483379	ENSG00000166225	No	No	No		No	Not Detected
EML6	86.7386	-0.403609	0.190157	0.755965	1.32281	0.0337958	0.483379	ENSG00000214595	No	No	No		Not detected	Not Detected
MICOS13	71.7632	0.235586	0.11101	1.17738	1.17738	0.0338198	0.483379	ENSG00000174917	No	No	No		No	Not Detected
RAMAC	225.368	-0.231197	0.108972	0.851928	1.17381	0.0338692	0.483379	ENSG00000169612	No	No	No		No	Not Detected
HIPK2	1478.12	0.210261	0.0991545	1.1569	1.1569	0.0339608	0.483379	ENSG00000064393	No	No	No		No	Not Detected
RPS4X	106338	-0.119523	0.0564141	0.920492	1.08638	0.0341187	0.483379	ENSG00000198034	No	No	No		Yes	Yes
TRBV7-7	154.712	1.29296	0.610294	2.4503	2.4503	0.0341258	0.483379	ENSG00000253291	No	No	No		No	Not Detected
SELENOI	782.091	0.193657	0.0914185	1.14366	1.14366	0.0341449	0.483379	ENSG00000138018	No	No	No		Yes	Not Detected
RGS9	1269.73	0.282994	0.133624	1.21672	1.21672	0.0341892	0.483379	ENSG00000108370	No	No	No		No	Not Detected
PXN	3493.54	0.149107	0.0704252	1.10888	1.10888	0.0342396	0.483379	ENSG00000089159	No	No	No		No	No
XRCC4	169.165	-0.228367	0.107869	0.853601	1.17151	0.0342528	0.483379	ENSG00000152422	No	No	No		No	Not Detected
PLK4	103.985	0.386633	0.18265	1.30734	1.30734	0.0342771	0.483379	ENSG00000142731	No	No	No		No	Not Detected
AC098935.1	115.092	-0.390875	0.184663	0.762667	1.31119	0.0342864	0.483379	ENSG00000226945	No	No	No		Not detected	Not Detected
HSPA6	103.978	0.565617	0.267382	1.48002	1.48002	0.0343972	0.483379	ENSG00000173110	No	No	No		No	No
FAM86C1	192.157	-0.505899	0.239166	0.704221	1.42001	0.0344077	0.483379	ENSG00000158483	No	No	No		Yes	Not Detected
AC126755.1	1414.37	0.584045	0.276121	1.49905	1.49905	0.0344151	0.483379	ENSG00000205746	No	No	No		No	Not Detected
LFNG	1240.68	0.247922	0.117217	1.1875	1.1875	0.0344238	0.483379	ENSG00000106003	No	No	No		No	Not Detected
SDR42E1	115.192	-0.206562	0.0976713	0.8666	1.15394	0.0344407	0.483379	ENSG00000184860	No	No	No		No	Not Detected
BBX	4251.88	-0.125437	0.0593133	0.916726	1.09084	0.0344447	0.483379	ENSG00000114439	No	No	No		No	Not Detected
MCM5	911.322	0.210752	0.0996633	1.15729	1.15729	0.0344605	0.483379	ENSG00000100297	No	No	No		No	Not Detected
TGFBR2	12559.8	0.127433	0.0602676	1.09235	1.09235	0.0344762	0.483379	ENSG00000163513	No	No	No		Yes	Not Detected
IGBP1	2442.04	-0.125831	0.0595712	0.916476	1.09114	0.0346631	0.485219	ENSG00000089289	No	No	No		No	Not Detected
NUDCD2	278.107	0.195479	0.092559	1.1451	1.1451	0.0346916	0.485219	ENSG00000170584	No	No	No		No	No
TSSC4	88.8107	0.299219	0.141744	1.23048	1.23048	0.034774	0.485262	ENSG00000184281	No	No	No		No	Not Detected
PI4KA	8641.29	0.0907799	0.0430048	1.06495	1.06495	0.0347787	0.485262	ENSG00000241973	No	No	No		No	Not Detected
ARSA	384.538	0.270691	0.128306	1.20639	1.20639	0.0348811	0.486103	ENSG00000100299	No	No	No		No	No
HNRNPUL2	1581.76	-0.220123	0.104397	0.858492	1.16483	0.0349872	0.486245	ENSG00000214753	No	No	No		No	No
MIEF2	87.0979	0.337761	0.160195	1.26379	1.26379	0.0349931	0.486245	ENSG00000177427	No	No	No		No	Not Detected
ZNF507	879.455	-0.11639	0.0552162	0.922493	1.08402	0.0350406	0.486245	ENSG00000168813	No	No	No		No	Not Detected
HK3	71.679	0.483601	0.229497	1.39823	1.39823	0.035098	0.486245	ENSG00000160883	No	No	No		No	Not Detected
ACAA2	1114.98	-0.224878	0.106754	0.855668	1.16868	0.0351603	0.486245	ENSG00000167315	No	No	No		No	No
MCM3AP	3071.35	0.118848	0.0564825	1.08587	1.08587	0.0353646	0.486245	ENSG00000160294	No	No	No		No	Not Detected
NDEL1	927.464	-0.132867	0.063151	0.912017	1.09647	0.0353824	0.486245	ENSG00000166579	No	No	No		No	Not Detected
MCOLN2	409.748	-0.271813	0.129216	0.828278	1.20732	0.0354172	0.486245	ENSG00000153898	No	No	No		No	Not Detected
ZNF324	314.564	0.247426	0.117625	1.18709	1.18709	0.0354198	0.486245	ENSG00000083812	No	No	No		No	Not Detected
UVRAG	1455.71	-0.13506	0.06422	0.910632	1.09814	0.0354585	0.486245	ENSG00000198382	No	No	No		No	Not Detected
ERICH1	757.157	0.315543	0.150051	1.24448	1.24448	0.0354748	0.486245	ENSG00000104714	No	No	No		No	Not Detected
STARD5	77.5114	0.35463	0.16867	1.27866	1.27866	0.0355089	0.486245	ENSG00000172345	No	No	No		No	Not Detected
CDKN2D	298.691	0.206241	0.0980994	1.15368	1.15368	0.0355212	0.486245	ENSG00000129355	No	No	No		No	Not Detected
TENT5A	72.4344	0.305817	0.145474	1.23612	1.23612	0.0355349	0.486245	ENSG00000112773	No	No	No		No	Not Detected
SDE2	983.295	-0.12854	0.0611618	0.914757	1.09319	0.0355856	0.486245	ENSG00000143751	No	No	No		No	Not Detected
JMJD4	304.11	0.195344	0.0929591	1.145	1.145	0.0356059	0.486245	ENSG00000081692	No	No	No		No	Not Detected
BABAM2	1948.91	-0.117951	0.0561302	0.921496	1.08519	0.0356077	0.486245	ENSG00000158019	No	No	No		No	Not Detected
AC139494.1	1880.3	0.327381	0.155983	1.25473	1.25473	0.0358324	0.486899	ENSG00000273656	No	No	No		No	Not Detected
CCNT2	1541.85	-0.133681	0.0636946	0.911503	1.09709	0.0358367	0.486899	ENSG00000082258	No	No	No		Yes	Not Detected
TJP3	215.068	0.311586	0.148491	1.24107	1.24107	0.0358738	0.486899	ENSG00000105289	No	No	No		No	Not Detected
NBPF19	100258	0.285343	0.136087	1.2187	1.2187	0.0360146	0.486899	ENSG00000271383	No	No	No		No	Not Detected
MRPS34	403.413	0.213508	0.101876	1.1595	1.1595	0.036103	0.486899	ENSG00000074071	No	No	No		No	Not Detected
VEZT	1253.63	-0.105037	0.0501186	0.929781	1.07552	0.0361031	0.486899	ENSG00000028203	No	No	No		No	Not Detected
OGA	7005.79	-0.111915	0.0534351	0.925359	1.08066	0.0362227	0.486899	ENSG00000198408	No	No	No		No	Not Detected
TVP23C	329.291	0.343079	0.163807	1.26846	1.26846	0.0362238	0.486899	ENSG00000175106	No	No	No		No	Not Detected
XRCC3	246.318	0.255098	0.121864	1.19342	1.19342	0.036323	0.486899	ENSG00000126215	No	No	No		No	Not Detected
FLYWCH1	349.272	0.250839	0.119852	1.1899	1.1899	0.0363571	0.486899	ENSG00000059122	No	No	No		No	Not Detected
APBB1IP	8160.81	-0.10273	0.0490889	0.931269	1.0738	0.036373	0.486899	ENSG00000077420	No	No	No		No	No
GOLGA5	1529.21	-0.115706	0.0552899	0.922931	1.0835	0.0363751	0.486899	ENSG00000066455	No	No	No		No	Not Detected
EMC2	849.152	-0.138246	0.0660874	0.908623	1.10057	0.0364498	0.486899	ENSG00000104412	No	No	No		No	Not Detected
MPHOSPH8	3579.5	-0.121217	0.0579624	0.919412	1.08765	0.0365012	0.486899	ENSG00000196199	No	No	No		No	Not Detected
HMBS	160.382	-0.597985	0.286074	0.660676	1.5136	0.0365893	0.486899	ENSG00000256269	No	No	No		Yes	Not Detected
ZNF490	687.216	-0.139502	0.0667462	0.907833	1.10152	0.0366151	0.486899	ENSG00000188033	No	No	No		No	Not Detected
NBPF12	15240.4	-0.274561	0.131386	0.826702	1.20963	0.0366416	0.486899	ENSG00000268043	No	No	No		No	Not Detected
BRD2	526.523	-0.38461	0.184108	0.765986	1.30551	0.0367033	0.486899	ENSG00000230678	No	No	No		No	Not Detected
RFX1	267.853	0.248849	0.119128	1.18826	1.18826	0.0367153	0.486899	ENSG00000132005	No	No	No		No	Not Detected
PPIP5K1	1179.81	-0.37858	0.181242	0.769194	1.30006	0.0367248	0.486899	ENSG00000168781	No	No	No		No	Not Detected
TAF4	458.967	0.155987	0.0746992	1.11418	1.11418	0.0367794	0.486899	ENSG00000130699	No	No	No		Yes	Not Detected
PPP2CA	3086.81	0.0855782	0.0409889	1.06111	1.06111	0.0368123	0.486899	ENSG00000113575	No	No	No		No	No
CASC4	3455.81	-0.129613	0.0620859	0.914077	1.094	0.0368305	0.486899	ENSG00000166734	No	No	No		No	Not Detected
ZNF441	690.926	-0.257504	0.123362	0.836534	1.19541	0.0368536	0.486899	ENSG00000197044	No	No	No		No	Not Detected
PRSS23	836.144	0.496895	0.238064	1.41117	1.41117	0.0368672	0.486899	ENSG00000150687	No	No	No		No	Not Detected
ZCCHC8	1622.62	-0.142713	0.0683974	0.905814	1.10398	0.0369308	0.486899	ENSG00000033030	No	No	No		No	Not Detected
ZMYND19	106.61	0.294691	0.141267	1.22662	1.22662	0.0369726	0.486899	ENSG00000165724	No	No	No		No	Not Detected
MR1	726.984	-0.106854	0.0512384	0.928611	1.07688	0.0370307	0.486899	ENSG00000153029	No	No	No		No	Not Detected
GMIP	1453.75	0.106865	0.0512542	1.07689	1.07689	0.037069	0.486899	ENSG00000089639	No	No	No		No	No
EMB	8631.78	-0.146405	0.0702189	0.903499	1.10681	0.0370707	0.486899	ENSG00000170571	No	No	No		No	Not Detected
SLFN11	1123.68	-0.215107	0.103195	0.861482	1.16079	0.0371177	0.486899	ENSG00000172716	No	No	No		No	Not Detected
ARNTL	1018.2	-0.162589	0.0780391	0.89342	1.11929	0.0372123	0.486899	ENSG00000133794	No	No	No		No	Not Detected
THAP7	260.686	0.179399	0.0861175	1.13241	1.13241	0.0372337	0.486899	ENSG00000184436	No	No	No		No	Not Detected
SOAT1	3875.35	-0.153779	0.0738232	0.898893	1.11248	0.0372448	0.486899	ENSG00000057252	No	No	No		No	Not Detected
RBM25	5208.72	-0.165096	0.0793139	0.891869	1.12124	0.0373832	0.486899	ENSG00000119707	No	No	No		No	No
FECH	1223.44	0.0916865	0.0440476	1.06562	1.06562	0.0373851	0.486899	ENSG00000066926	No	No	No		No	No
AC012085.1	3505.59	0.143756	0.0690844	1.10478	1.10478	0.0374452	0.486899	ENSG00000186076	No	No	No		Not detected	Not Detected
ERP29	3192.39	-0.0951803	0.0457453	0.936155	1.0682	0.0374654	0.486899	ENSG00000089248	No	No	No		No	Yes
ILRUN	1986.2	0.115564	0.0555652	1.0834	1.0834	0.037545	0.486899	ENSG00000196821	No	No	No		No	Not Detected
CFL1	8360.37	0.120717	0.0580494	1.08728	1.08728	0.037566	0.486899	ENSG00000172757	No	No	No		Yes	No
TRAV8-2	1071.34	-0.281662	0.135454	0.822643	1.21559	0.0375812	0.486899	ENSG00000211786	No	No	No		No	Not Detected
RGCC	543.627	0.226142	0.108759	1.1697	1.1697	0.0375895	0.486899	ENSG00000102760	No	No	No		No	Not Detected
TRIM13	279.017	-0.240471	0.115667	0.846469	1.18138	0.037617	0.486899	ENSG00000204977	No	No	No		No	Not Detected
ENY2	970.779	-0.159032	0.0765028	0.895626	1.11654	0.0376382	0.486899	ENSG00000120533	No	No	No		No	Not Detected
SP140L	3924.59	-0.136348	0.0656054	0.909819	1.09912	0.0376811	0.486899	ENSG00000185404	No	No	No		No	Not Detected
R3HDM4	734.093	0.19816	0.095352	1.14723	1.14723	0.0376916	0.486899	ENSG00000198858	No	No	No		No	Not Detected
PFAS	615.915	0.172977	0.083268	1.12738	1.12738	0.0377694	0.486899	ENSG00000178921	No	No	No		No	No
DDX21	5105.61	-0.102549	0.0493716	0.931386	1.07367	0.0377938	0.486899	ENSG00000165732	No	No	No		Yes	No
SSNA1	812.818	-0.153133	0.0737663	0.899295	1.11198	0.0379011	0.486899	ENSG00000176101	No	No	No		No	Not Detected
MYL12B	7578.05	-0.101202	0.0487721	0.932256	1.07267	0.0379865	0.486899	ENSG00000118680	No	No	No		No	Not Detected
PIAS3	422.978	0.180278	0.0868818	1.1331	1.1331	0.0379883	0.486899	ENSG00000131788	No	No	No		No	Not Detected
EID2	248.216	0.244933	0.118059	1.18504	1.18504	0.0380172	0.486899	ENSG00000176396	No	No	No		No	Not Detected
PDLIM2	651.522	0.152559	0.0735445	1.11154	1.11154	0.0380441	0.486899	ENSG00000120913	No	No	No		No	No
H2BC10	2645.27	0.360528	0.173849	1.2839	1.2839	0.0380976	0.486899	ENSG00000278588	No	No	No		Not detected	Not Detected
EEFSEC	536.773	0.150833	0.0727401	1.11021	1.11021	0.0381179	0.486899	ENSG00000132394	No	No	No		No	No
RPL9	102562	-1.003	0.483836	0.498962	2.00416	0.038171	0.486899	ENSG00000163682	No	No	No		Yes	No
RCBTB1	343.908	-0.175494	0.0846698	0.885464	1.12935	0.0382014	0.486899	ENSG00000136144	No	No	No		No	Not Detected
PSAP	29044.4	0.201508	0.0972363	1.1499	1.1499	0.0382321	0.486899	ENSG00000197746	No	No	No		No	No
DCPS	599.114	-0.181687	0.0876867	0.881672	1.13421	0.0382658	0.486899	ENSG00000110063	No	No	No		No	No
PCNA	922.633	0.174691	0.0843126	1.12872	1.12872	0.0382708	0.486899	ENSG00000132646	No	No	No		No	No
MRTFA	1233.16	0.150058	0.0724536	1.10961	1.10961	0.0383506	0.486899	ENSG00000196588	No	No	No		No	Not Detected
NT5E	2803.1	-0.179061	0.0864641	0.883278	1.13215	0.0383656	0.486899	ENSG00000135318	No	No	No		No	Not Detected
MLXIP	433.269	0.202994	0.0980492	1.15108	1.15108	0.0384219	0.486899	ENSG00000281178	No	No	No		No	Not Detected
RPS24	163629	-0.146216	0.0706292	0.903617	1.10666	0.0384341	0.486899	ENSG00000138326	No	No	No		No	No
UBL5	2480.65	-0.124122	0.0599655	0.917562	1.08984	0.0384624	0.486899	ENSG00000198258	No	No	No		Yes	Not Detected
RESF1	12229.8	-0.125705	0.0607352	0.916556	1.09104	0.0384781	0.486899	ENSG00000174718	No	No	No		No	Not Detected
OSGEP	850.006	-0.173935	0.0840492	0.886421	1.12813	0.0385042	0.486899	ENSG00000092094	No	No	No		No	No
RPS27A	144757	-0.127193	0.0614694	0.915611	1.09217	0.0385264	0.486899	ENSG00000143947	No	No	No		No	No
TRNT1	772.864	-0.156557	0.0756763	0.897163	1.11462	0.0385671	0.486899	ENSG00000072756	No	No	No		No	No
LEF1	9704.3	0.208292	0.100715	1.15532	1.15532	0.0386274	0.487127	ENSG00000138795	No	No	No	rs9992763	Yes	No
MRPL4	366.658	0.174195	0.0842556	1.12833	1.12833	0.0386906	0.487196	ENSG00000105364	No	No	No		No	Not Detected
FBXO22	481.449	-0.202228	0.0978406	0.869207	1.15047	0.038742	0.487196	ENSG00000167196	No	No	No		No	Not Detected
TMEM102	165.99	0.262174	0.126904	1.19928	1.19928	0.0388352	0.487196	ENSG00000181284	No	No	No		No	Not Detected
SH3BGRL	1029.83	-0.119719	0.0579535	0.920367	1.08652	0.0388492	0.487196	ENSG00000131171	No	No	No		No	No
TRAPPC12	328.33	0.264851	0.128225	1.20151	1.20151	0.0388747	0.487196	ENSG00000171853	No	No	No		No	Not Detected
UBASH3B	1017.68	0.162996	0.0789257	1.11961	1.11961	0.0389063	0.487196	ENSG00000154127	No	No	No	rs6589939	No	No
NACC2	161.019	0.28659	0.138788	1.21975	1.21975	0.0389284	0.487196	ENSG00000148411	No	No	No		No	Not Detected
PKD1P1	2089.07	0.537807	0.260508	1.45176	1.45176	0.0389749	0.487249	ENSG00000244257	No	No	No		No	Not Detected
GFER	354.738	-0.239761	0.11624	0.846885	1.1808	0.0391472	0.488535	ENSG00000127554	No	No	No		No	Not Detected
ZNF655	1184.29	-0.107018	0.0518879	0.928506	1.077	0.0391624	0.488535	ENSG00000197343	No	No	No		No	Not Detected
LSM10	456.738	0.189822	0.0921219	1.14062	1.14062	0.0393452	0.489767	ENSG00000181817	No	No	No		No	Not Detected
UBL4A	142.177	0.228719	0.110999	1.17179	1.17179	0.0393461	0.489767	ENSG00000102178	No	No	No		No	Not Detected
EIF2S2	2282.63	-0.104553	0.0507521	0.930093	1.07516	0.0393922	0.489813	ENSG00000125977	No	No	No		No	No
AHR	1214.52	-0.253682	0.123246	0.838753	1.19225	0.0395579	0.490572	ENSG00000106546	No	No	No		No	Not Detected
ZNF570	412.492	-0.197638	0.0960254	0.871977	1.14682	0.0395725	0.490572	ENSG00000171827	No	No	No		No	Not Detected
TADA2A	511.454	-0.353758	0.171907	0.782543	1.27788	0.0396046	0.490572	ENSG00000276234	No	No	No		No	Not Detected
IFNAR1	1170.02	-0.118784	0.0577279	0.920964	1.08582	0.0396233	0.490572	ENSG00000142166	No	No	No		No	Not Detected
TXK	3222.2	0.205594	0.0999648	1.15316	1.15316	0.039719	0.491229	ENSG00000074966	No	No	No	rs6837324	Yes	Not Detected
AP000919.1	71.1862	-0.491201	0.239012	0.711432	1.40561	0.0398665	0.492063	ENSG00000263606	No	No	No		Not detected	Not Detected
TANK	2004.04	-0.122512	0.0596141	0.918587	1.08863	0.0398717	0.492063	ENSG00000136560	No	No	No		No	Not Detected
SNX16	127.689	0.384626	0.187333	1.30552	1.30552	0.0400567	0.493819	ENSG00000104497	No	No	No		No	Not Detected
HSD17B10	1624.47	0.140006	0.0682144	1.10191	1.10191	0.0401267	0.494154	ENSG00000072506	No	No	No		No	No
ADAM10	10609.8	0.115304	0.0562037	1.0832	1.0832	0.040214	0.494701	ENSG00000137845	No	No	No		Yes	No
RTL6	68.0311	0.290947	0.142016	1.22344	1.22344	0.040492	0.49759	ENSG00000188636	No	No	No		No	Not Detected
CHFR	1413.58	0.116934	0.0570977	1.08443	1.08443	0.0405636	0.49763	ENSG00000072609	No	No	No		No	Not Detected
PPM1K	1363.55	-0.14454	0.0706039	0.904668	1.10538	0.0406394	0.49763	ENSG00000163644	No	No	No		No	Not Detected
AC245690.1	64.042	2.26922	1.10847	4.82064	4.82064	0.0406412	0.49763	ENSG00000278019	No	No	No		Not detected	Not Detected
MCM2	490.57	0.307579	0.150266	1.23763	1.23763	0.0406677	0.49763	ENSG00000073111	No	No	No		No	Not Detected
NR4A2	283.196	-0.600831	0.293611	0.659374	1.51659	0.0407219	0.497765	ENSG00000153234	No	No	No		Not detected	Not Detected
LARP1B	729.812	-0.185733	0.0908281	0.879202	1.13739	0.040866	0.498636	ENSG00000138709	No	No	No		No	Not Detected
TTYH3	199.895	0.372059	0.182118	1.2942	1.2942	0.0410566	0.498636	ENSG00000136295	No	No	No		No	Not Detected
BOP1	1131.4	0.157316	0.0770134	1.11521	1.11521	0.0410812	0.498636	ENSG00000261236	No	No	No		No	Not Detected
SLC25A15	557.425	-0.180487	0.0883635	0.882405	1.13327	0.0410964	0.498636	ENSG00000102743	No	No	No		No	Not Detected
ARRB1	1090.41	0.207219	0.101454	1.15446	1.15446	0.0411032	0.498636	ENSG00000137486	No	No	No		No	No
ZNF567	589.643	-0.148204	0.0725733	0.902373	1.10819	0.0411387	0.498636	ENSG00000189042	No	No	No		No	Not Detected
TUBE1	252.086	-0.235316	0.115242	0.849499	1.17716	0.0411583	0.498636	ENSG00000074935	No	No	No		No	Not Detected
PLAAT3	219.096	0.310636	0.152171	1.24025	1.24025	0.0412152	0.498636	ENSG00000176485	No	No	No		No	Not Detected
LUC7L2	2449.77	-0.110379	0.0540741	0.926345	1.07951	0.0412253	0.498636	ENSG00000146963	No	No	No		No	No
LYRM1	184.233	-0.190759	0.0935097	0.876144	1.14136	0.0413508	0.499313	ENSG00000102897	No	No	No		No	Not Detected
PHTF2	805.98	-0.168352	0.0825472	0.889858	1.12377	0.0414035	0.499313	ENSG00000006576	No	No	No		No	Not Detected
ENTPD4	1407.82	-0.12127	0.0594748	0.919378	1.08769	0.0414485	0.499313	ENSG00000197217	No	No	No		No	Not Detected
RAP2C	279.264	-0.219197	0.107529	0.859044	1.16409	0.0415008	0.499313	ENSG00000123728	No	No	No		No	Not Detected
TRBV10-2	95.9376	-0.941548	0.461962	0.520674	1.92059	0.041535	0.499313	ENSG00000229769	No	No	No		Yes	Not Detected
MFSD10	669.291	0.209674	0.102878	1.15643	1.15643	0.0415409	0.499313	ENSG00000109736	No	No	No		No	Not Detected
SMG1P4	2250.5	0.321508	0.157876	1.24964	1.24964	0.0417046	0.500009	ENSG00000185710	No	No	No		No	Not Detected
YWHAQ	3955.22	0.111194	0.0546047	1.08012	1.08012	0.0417151	0.500009	ENSG00000134308	No	No	No		No	No
CFDP1	1064.19	-0.161406	0.0792713	0.894153	1.11838	0.0417383	0.500009	ENSG00000153774	No	No	No		No	Not Detected
LIG1	1953.17	0.168779	0.0829064	1.12411	1.12411	0.0417721	0.500009	ENSG00000105486	No	No	No		No	Not Detected
UBE2Q2	3026.94	-0.155734	0.0765195	0.897675	1.11399	0.0418284	0.500164	ENSG00000140367	No	No	No		No	Not Detected
MFSD14C	235.708	0.351361	0.172747	1.27576	1.27576	0.041955	0.501104	ENSG00000196312	No	No	No		No	Not Detected
ACER2	115.542	0.296405	0.145768	1.22808	1.22808	0.0420124	0.501104	ENSG00000177076	No	No	No		No	Not Detected
ACTB	266418	0.155703	0.0765819	1.11396	1.11396	0.0420373	0.501104	ENSG00000075624	No	No	No		No	No
RGS19	209.659	0.174605	0.0859338	1.12866	1.12866	0.042168	0.501446	ENSG00000171700	No	No	No		No	No
RUNX1	1923.9	0.136395	0.0671473	1.09916	1.09916	0.0422268	0.501446	ENSG00000159216	No	No	No		No	Not Detected
TFB2M	611.382	0.144569	0.0712006	1.1054	1.1054	0.0423112	0.501446	ENSG00000162851	No	No	No		No	Not Detected
TMEM154	272.92	-0.203812	0.100386	0.868253	1.15174	0.0423264	0.501446	ENSG00000170006	No	No	No		No	Not Detected
AC241377.4	114.09	1.03584	0.510216	2.05031	2.05031	0.0423359	0.501446	ENSG00000281741	No	No	No		Yes	Not Detected
ZSCAN18	197.625	0.248587	0.122448	1.18804	1.18804	0.0423414	0.501446	ENSG00000121413	No	No	No		No	Not Detected
RSL1D1	6399.13	-0.145018	0.0714535	0.904368	1.10574	0.0424037	0.501446	ENSG00000171490	No	No	No		No	No
PHF3	6832.45	-0.0901417	0.0444254	0.939431	1.06447	0.0424524	0.501446	ENSG00000118482	No	No	No		Yes	Not Detected
MXRA7	197.411	0.344842	0.169982	1.27001	1.27001	0.0424896	0.501446	ENSG00000182534	No	No	No		No	Not Detected
HCFC2	763.683	-0.139988	0.0690077	0.907527	1.1019	0.0425006	0.501446	ENSG00000111727	No	No	No		No	Not Detected
FBXO4	454.285	-0.228178	0.112553	0.853712	1.17135	0.0426315	0.502477	ENSG00000151876	No	No	No		No	Not Detected
TPR	11072.3	-0.0988701	0.0488058	0.933764	1.07093	0.0427866	0.503791	ENSG00000047410	No	No	No		No	No
PRDM5	102.724	0.405106	0.200158	1.32419	1.32419	0.0429768	0.505328	ENSG00000138738	No	No	No		Not detected	Not Detected
RAP2B	377.551	0.204508	0.101059	1.15229	1.15229	0.0430048	0.505328	ENSG00000181467	No	No	No		No	Yes
NAP1L2	186.893	-0.337307	0.16678	0.791517	1.2634	0.0431278	0.505819	ENSG00000186462	No	No	No		No	Not Detected
TRMT11	720.612	-0.130769	0.0646677	0.913344	1.09488	0.0431587	0.505819	ENSG00000066651	No	No	No		No	Not Detected
CEP250	1816.93	-0.117854	0.058307	0.921557	1.08512	0.0432523	0.505819	ENSG00000126001	No	No	No		No	Not Detected
ZNF41	1374.43	-0.143672	0.0710801	0.905213	1.10471	0.0432525	0.505819	ENSG00000147124	No	No	No		No	Not Detected
ZGRF1	277.262	0.236014	0.116773	1.17773	1.17773	0.0432657	0.505819	ENSG00000138658	No	No	No		No	Not Detected
GOLGA4	4858.78	-0.153716	0.0760726	0.898932	1.11243	0.043316	0.505894	ENSG00000144674	No	No	No		No	Not Detected
FCF1	1405.3	-0.101522	0.0502805	0.932049	1.0729	0.0434758	0.507213	ENSG00000119616	No	No	No		No	Not Detected
SMARCAL1	2462.22	-0.100016	0.0495728	0.933022	1.07179	0.0436365	0.507213	ENSG00000138375	No	No	No		No	Not Detected
SSU72	1173.1	0.0893527	0.0442924	1.06389	1.06389	0.0436604	0.507213	ENSG00000160075	No	No	No		No	Not Detected
ZNF880	1010.99	0.199222	0.0987593	1.14808	1.14808	0.0436698	0.507213	ENSG00000221923	No	No	No		Yes	Not Detected
CERKL	1629.98	-0.150361	0.0745597	0.901025	1.10985	0.0437323	0.507213	ENSG00000188452	No	No	No		No	Not Detected
RPL10P16	111.838	-0.411676	0.204173	0.751749	1.33023	0.0437675	0.507213	ENSG00000178464	No	No	No		No	Not Detected
SGTB	1037.12	-0.118364	0.0587083	0.921231	1.0855	0.043785	0.507213	ENSG00000197860	No	No	No		No	No
ZNF664	1280.3	-0.147223	0.0730354	0.902987	1.10744	0.0438237	0.507213	ENSG00000179195	No	No	No		No	Not Detected
ZNF672	521.832	0.195849	0.097168	1.1454	1.1454	0.0438447	0.507213	ENSG00000171161	No	No	No		No	Not Detected
SAP30BP	1688.13	-0.114227	0.0566788	0.923877	1.0824	0.0438685	0.507213	ENSG00000161526	No	No	No		No	No
LY9	3559.83	-0.106509	0.0528888	0.928833	1.07662	0.0440281	0.507924	ENSG00000122224	No	No	No		No	Not Detected
UBXN2B	583.845	-0.142391	0.0707089	0.906017	1.10373	0.0440351	0.507924	ENSG00000215114	No	No	No		Yes	Not Detected
PIP5K1B	88.0705	-0.649714	0.322755	0.637407	1.56886	0.044112	0.507924	ENSG00000107242	No	No	No		No	Not Detected
IGFBP3	64.7768	-0.478239	0.237605	0.717853	1.39304	0.0441412	0.507924	ENSG00000146674	No	No	No		Yes	Not Detected
RHD	326.085	-1.00348	0.498585	0.498794	2.00484	0.0441501	0.507924	ENSG00000187010	No	No	No		No	Not Detected
RPAP1	547.847	-0.168951	0.0840052	0.889489	1.12424	0.0443051	0.50825	ENSG00000103932	No	No	No		Yes	Not Detected
MEGF8	241.66	0.208669	0.103757	1.15562	1.15562	0.0443127	0.50825	ENSG00000105429	No	No	No		No	Not Detected
VPS36	2648.08	-0.0850854	0.0423162	0.942729	1.06075	0.0443564	0.50825	ENSG00000136100	No	No	No		No	Not Detected
MBTPS2	1055.57	-0.184662	0.0918712	0.879855	1.13655	0.04443	0.50825	ENSG00000012174	No	No	No		No	Not Detected
BRI3	280.922	0.254547	0.126646	1.19296	1.19296	0.0444397	0.50825	ENSG00000164713	No	No	No		No	Not Detected
DHX34	406.517	0.154506	0.0768728	1.11304	1.11304	0.0444427	0.50825	ENSG00000134815	No	No	No		No	Not Detected
FAM117B	1561.82	0.175658	0.0874342	1.12948	1.12948	0.0445342	0.508793	ENSG00000138439	No	No	No		Yes	Not Detected
COBLL1	305.403	-0.296464	0.147671	0.814246	1.22813	0.0446866	0.509211	ENSG00000082438	No	No	No		Yes	Not Detected
TBC1D3I	135.225	-1.2809	0.638246	0.411538	2.42991	0.0447594	0.509211	ENSG00000282144	No	No	No		Not detected	Not Detected
RIOK1	1490.21	-0.114505	0.0570757	0.923699	1.0826	0.0448351	0.509211	ENSG00000124784	No	No	No		No	Not Detected
ZNF527	400.915	-0.177468	0.0884782	0.884254	1.1309	0.0448797	0.509211	ENSG00000189164	No	No	No		No	Not Detected
DTWD2	151.155	0.28846	0.143834	1.22134	1.22134	0.0449089	0.509211	ENSG00000169570	No	No	No		No	Not Detected
WSB2	724.521	-0.133868	0.0667511	0.911385	1.09723	0.0449118	0.509211	ENSG00000176871	No	No	No		No	Not Detected
PPP1R3F	141.476	0.237995	0.118686	1.17935	1.17935	0.0449368	0.509211	ENSG00000049769	No	No	No		No	Not Detected
ACTG1	133172	0.168353	0.083968	1.12377	1.12377	0.0449666	0.509211	ENSG00000184009	No	No	No		No	No
ZNF620	101.451	-0.339851	0.169506	0.790123	1.26563	0.0449683	0.509211	ENSG00000177842	No	No	No		No	Not Detected
AP3B1	5309.54	-0.103262	0.0515185	0.930925	1.0742	0.0450296	0.509211	ENSG00000132842	No	No	No		No	Yes
SUN2	13802.1	0.113542	0.0566538	1.08188	1.08188	0.0450563	0.509211	ENSG00000100242	No	No	No		No	No
ZC3H15	2419.86	-0.113417	0.0566174	0.924396	1.08179	0.0451533	0.509808	ENSG00000065548	No	No	No		No	No
PFDN5	19917.2	-0.126999	0.063447	0.915734	1.09202	0.045322	0.510861	ENSG00000123349	No	No	No		No	No
AMPD3	1114.26	-0.197512	0.0986806	0.872053	1.14672	0.0453351	0.510861	ENSG00000133805	No	No	No		No	Not Detected
RBCK1	829.538	0.142885	0.0714169	1.10411	1.10411	0.045423	0.51111	ENSG00000125826	No	No	No		No	Not Detected
IPCEF1	2034.85	0.142933	0.0714487	1.10415	1.10415	0.0454458	0.51111	ENSG00000074706	No	No	No		Yes	No
TRBV30	104.274	-0.680453	0.340245	0.623969	1.60264	0.0455122	0.511358	ENSG00000237254	No	No	No		No	Not Detected
KLHDC3	2567.63	0.0991899	0.0496417	1.07117	1.07117	0.0457038	0.512678	ENSG00000124702	No	No	No		No	Not Detected
MTIF3	1329.58	-0.159923	0.0800498	0.895073	1.11723	0.0457386	0.512678	ENSG00000122033	No	No	No		No	Not Detected
SLC26A6	171.562	-0.196564	0.098437	0.872627	1.14597	0.0458419	0.513064	ENSG00000225697	No	No	No		No	Not Detected
TRIR	1089.3	0.135751	0.0680029	1.09866	1.09866	0.0459073	0.513298	ENSG00000123144	No	No	No		No	Not Detected
ITPK1	428.105	0.139497	0.0699228	1.10152	1.10152	0.0460421	0.513344	ENSG00000100605	No	No	No		No	Not Detected
MAPK6	583.576	-0.117563	0.0589322	0.921744	1.0849	0.0460562	0.513344	ENSG00000069956	No	No	No		No	Not Detected
FOXN3	972.709	0.119387	0.0598559	1.08627	1.08627	0.0460893	0.513344	ENSG00000053254	No	No	No		Yes	Not Detected
NINL	62.3029	0.51502	0.258347	1.42901	1.42901	0.0462048	0.514135	ENSG00000101004	No	No	No		No	Not Detected
VRK1	5078.62	-0.105729	0.0530615	0.929335	1.07604	0.0463085	0.514699	ENSG00000100749	No	No	No		No	No
RBM18	611.269	0.121494	0.0609838	1.08786	1.08786	0.0463448	0.514699	ENSG00000119446	No	No	No		No	Not Detected
STAT4	5555.08	-0.0963797	0.0483967	0.935377	1.06909	0.0464313	0.515164	ENSG00000138378	No	No	No	rs6738544	No	No
ZNF14	689.186	-0.177459	0.0891375	0.884259	1.13089	0.0464979	0.51527	ENSG00000105708	No	No	No		No	Not Detected
PHRF1	293.69	0.802219	0.40304	1.74378	1.74378	0.0465445	0.51527	ENSG00000274780	No	No	No		No	Not Detected
SLC35B1	740.449	0.180828	0.090877	1.13353	1.13353	0.0466122	0.51527	ENSG00000121073	No	No	No		No	Not Detected
ZNF174	194.382	-0.176767	0.0888394	0.884683	1.13035	0.0466195	0.51527	ENSG00000103343	No	No	No		No	Not Detected
RASSF1	436.455	0.18798	0.0945217	1.13917	1.13917	0.0467286	0.515983	ENSG00000068028	No	No	No		No	Not Detected
POLK	920.648	-0.147967	0.0744452	0.902521	1.10801	0.0468566	0.516443	ENSG00000122008	No	No	No		No	Not Detected
NKAP	499.435	-0.155125	0.0780478	0.898055	1.11352	0.0468599	0.516443	ENSG00000101882	No	No	No		No	Not Detected
CACUL1	590.863	0.18353	0.0923931	1.13566	1.13566	0.0469881	0.517302	ENSG00000151893	No	No	No		No	Not Detected
ARPC1B	2581.47	0.193076	0.0972238	1.1432	1.1432	0.0470452	0.517302	ENSG00000130429	No	No	No		No	No
ZNF721	4578.58	-0.121946	0.0614222	0.918947	1.0882	0.0471033	0.517302	ENSG00000182903	No	No	No		No	Not Detected
WRN	2641.62	-0.150636	0.0758813	0.900853	1.11006	0.0471279	0.517302	ENSG00000165392	No	No	No		No	Not Detected
RANBP10	376.013	-0.131663	0.0663342	0.912779	1.09556	0.047162	0.517302	ENSG00000141084	No	No	No		No	Not Detected
SNTB2	784.7	0.195027	0.0983367	1.14475	1.14475	0.0473383	0.517957	ENSG00000168807	No	No	No		No	Not Detected
ARHGAP11A	415.065	-0.407903	0.205684	0.753718	1.32676	0.0473503	0.517957	ENSG00000198826	No	No	No		No	Not Detected
CPSF6	1864.23	0.100341	0.0506155	1.07203	1.07203	0.0474316	0.517957	ENSG00000111605	No	No	No		Yes	No
MYO1G	7720.64	0.101725	0.051315	1.07306	1.07306	0.0474373	0.517957	ENSG00000136286	No	No	No		No	No
KHNYN	1297.38	-0.151808	0.076591	0.900122	1.11096	0.0474721	0.517957	ENSG00000100441	No	No	No		No	Not Detected
ZNF451	3481.93	-0.0951416	0.0480148	0.93618	1.06817	0.0475349	0.517957	ENSG00000112200	No	No	No		No	Not Detected
ZNF622	461.173	0.12596	0.0635722	1.09123	1.09123	0.0475503	0.517957	ENSG00000173545	No	No	No		No	Not Detected
DNAJC27	62.1851	-0.365239	0.184362	0.77634	1.2881	0.0475808	0.517957	ENSG00000115137	No	No	No		No	Not Detected
TEPSIN	121.269	0.22635	0.114313	1.16987	1.16987	0.0476927	0.518686	ENSG00000167302	No	No	No		No	Not Detected
ZNF44	1415.72	-0.131063	0.0663007	0.913158	1.0951	0.048064	0.521169	ENSG00000197857	No	No	No		No	Not Detected
DENND2D	6913.94	0.120196	0.0608103	1.08688	1.08688	0.0480899	0.521169	ENSG00000162777	No	No	No		No	No
ZNF767P	389.283	0.207575	0.105036	1.15475	1.15475	0.048128	0.521169	ENSG00000133624	No	No	No	rs354033	No	Not Detected
POLD1	380.645	0.174319	0.0882095	1.12843	1.12843	0.0481324	0.521169	ENSG00000062822	No	No	No		No	Not Detected
GRIPAP1	1242.15	-0.142504	0.0721224	0.905945	1.10382	0.0481704	0.521169	ENSG00000068400	No	No	No		No	Not Detected
CFAP410	85.4046	0.3574	0.180936	1.28112	1.28112	0.0482354	0.521169	ENSG00000160226	No	No	No		No	Not Detected
NOTCH2NLB	199.368	0.530752	0.268698	1.44468	1.44468	0.0482371	0.521169	ENSG00000286019	No	No	No		Not detected	Not Detected
RPS23	48803.7	-0.130604	0.0661627	0.913449	1.09475	0.0483831	0.522256	ENSG00000186468	No	No	No		No	No
TTC16	833.873	-0.30204	0.153046	0.811105	1.23289	0.0484354	0.522333	ENSG00000167094	No	No	No		Yes	Not Detected
DDX55	1034.85	-0.13866	0.070285	0.908363	1.10088	0.0485159	0.522713	ENSG00000111364	No	No	No		No	Not Detected
ANO8	163.737	0.239336	0.121468	1.18045	1.18045	0.0487968	0.524512	ENSG00000074855	No	No	No		No	Not Detected
ZC3H11A	16977.6	-0.0892234	0.0452936	0.940029	1.0638	0.0488509	0.524512	ENSG00000058673	No	No	No		No	Not Detected
DDIT4	389.087	0.443407	0.225114	1.35981	1.35981	0.048873	0.524512	ENSG00000168209	No	No	No		No	Not Detected
RIPOR1	518.066	-0.165587	0.0840924	0.891565	1.12162	0.0489403	0.524512	ENSG00000039523	No	No	No		No	Not Detected
DMAC2	231.507	0.19688	0.0999885	1.14622	1.14622	0.0489503	0.524512	ENSG00000105341	No	No	No		No	Not Detected
SLC39A11	314.409	0.227055	0.115316	1.17044	1.17044	0.0489556	0.524512	ENSG00000133195	No	No	No		No	Not Detected
PRKRA	1589.57	0.107217	0.0544661	1.07715	1.07715	0.0490087	0.524593	ENSG00000180228	No	No	No		No	Yes
ZNF12	1107.72	-0.124276	0.0631572	0.917465	1.08996	0.0491001	0.524844	ENSG00000164631	No	No	No		No	Not Detected
PARP10	1246.43	0.174912	0.0888995	1.1289	1.1289	0.0491231	0.524844	ENSG00000178685	No	No	No		No	Not Detected
RAD54L2	1711.6	-0.112183	0.0570646	0.925187	1.08086	0.0493117	0.526145	ENSG00000164080	No	No	No		No	Not Detected
ABCG1	777.397	0.34736	0.176713	1.27223	1.27223	0.049336	0.526145	ENSG00000160179	No	No	No		No	Not Detected
LRRC47	644.587	0.113943	0.0579826	1.08218	1.08218	0.0494	0.526282	ENSG00000130764	No	No	No		No	No
KCNQ1	1009.77	0.190326	0.0968922	1.14102	1.14102	0.049494	0.526282	ENSG00000053918	No	No	No		No	Not Detected
CTBS	271.93	0.134033	0.068252	1.09736	1.09736	0.049554	0.526282	ENSG00000117151	No	No	No		No	No
CDK8	1022.22	-0.116907	0.059535	0.922163	1.08441	0.0495689	0.526282	ENSG00000132964	No	No	No		No	Not Detected
ATIC	5943.93	-0.126442	0.0643968	0.916088	1.0916	0.0495891	0.526282	ENSG00000138363	No	No	No		No	No
BTF3L4	565.573	-0.134387	0.0684527	0.911057	1.09763	0.0496226	0.526282	ENSG00000134717	No	No	No		No	No
SATB1	8808.91	0.118417	0.0603338	1.08554	1.08554	0.0496813	0.526421	ENSG00000182568	No	No	No		No	Not Detected
SPECC1L	3769.36	-0.12941	0.066009	0.914205	1.09385	0.0499386	0.528662	ENSG00000100014	No	No	No		No	Not Detected
ERI2	62.7131	0.376267	0.192001	1.29798	1.29798	0.0500296	0.529074	ENSG00000196678	No	No	No		No	Not Detected
SLC16A3	197.566	0.278433	0.142103	1.21288	1.21288	0.0500692	0.529074	ENSG00000141526	No	No	No		No	Not Detected
RPL41	48850.1	-0.154596	0.078936	0.898384	1.11311	0.0501722	0.529341	ENSG00000229117	No	No	No		No	Not Detected
SLC50A1	686.423	-0.17692	0.0903405	0.884589	1.13047	0.0501863	0.529341	ENSG00000169241	No	No	No		No	Not Detected
RANBP2	73974.6	-0.0907458	0.0463594	0.939037	1.06492	0.0502953	0.529765	ENSG00000153201	No	No	No		No	No
H4C8	1827.59	0.206826	0.105696	1.15415	1.15415	0.0503717	0.529765	ENSG00000158406	No	No	No		Not detected	Not Detected
CYTIP	5527.55	0.0925134	0.0472831	1.06623	1.06623	0.0503964	0.529765	ENSG00000115165	No	No	No		No	Not Detected
CDIP1	120.369	0.192551	0.0984177	1.14278	1.14278	0.0504101	0.529765	ENSG00000089486	No	No	No		No	Not Detected
SRSF1	1763.66	0.0920239	0.0470569	1.06586	1.06586	0.0505136	0.53037	ENSG00000136450	No	No	No		No	No
CARHSP1	167.658	0.211919	0.108425	1.15823	1.15823	0.0506406	0.53122	ENSG00000153048	No	No	No		No	No
TRAJ26	83.4858	0.352978	0.180895	1.27719	1.27719	0.0510227	0.534411	ENSG00000211863	No	No	No		Not detected	Not Detected
ZNF382	247.74	-0.219603	0.112582	0.858801	1.16441	0.0511037	0.534411	ENSG00000161298	No	No	No		No	Not Detected
NDUFAF2	799.102	-0.237481	0.121749	0.848225	1.17893	0.0511075	0.534411	ENSG00000164182	No	No	No		No	Not Detected
PTK7	69.7523	0.733181	0.376032	1.6623	1.6623	0.0512016	0.534411	ENSG00000112655	No	No	No		No	Not Detected
ATF4	1964.16	-0.147969	0.0758919	0.90252	1.10801	0.051208	0.534411	ENSG00000128272	No	No	No		No	Not Detected
ARSK	253.635	-0.227631	0.116787	0.854036	1.17091	0.0512817	0.534411	ENSG00000164291	No	No	No		No	Not Detected
LDLRAP1	6539.03	0.167139	0.0857547	1.12283	1.12283	0.0512916	0.534411	ENSG00000157978	No	No	No		Yes	No
TBC1D24	305.211	-0.223662	0.114773	0.856389	1.16769	0.0513275	0.534411	ENSG00000162065	No	No	No		No	Not Detected
RAB35	808.215	0.101244	0.0519663	1.0727	1.0727	0.0513845	0.534411	ENSG00000111737	No	No	No		No	No
HRAS	276.517	0.241194	0.123855	1.18197	1.18197	0.0514883	0.534411	ENSG00000174775	No	No	No		No	Not Detected
FHL1	251.924	-0.503685	0.25877	0.705303	1.41783	0.0515998	0.534411	ENSG00000022267	No	No	No		No	No
TMEM115	286.924	0.196277	0.100839	1.14574	1.14574	0.0516022	0.534411	ENSG00000126062	No	No	No		No	Not Detected
HELB	1901.06	-0.142106	0.0730103	0.906196	1.10351	0.0516094	0.534411	ENSG00000127311	No	No	No		No	Not Detected
TRAV38-1	193.37	0.447195	0.229767	1.36339	1.36339	0.0516187	0.534411	ENSG00000211816	No	No	No		No	Not Detected
FABP5	251.001	0.379446	0.194975	1.30084	1.30084	0.0516395	0.534411	ENSG00000164687	No	No	No		No	No
CLUH	494.976	0.152018	0.0781876	1.11112	1.11112	0.0518618	0.53596	ENSG00000132361	No	No	No		No	Not Detected
ZSCAN16	169.992	-0.198463	0.102084	0.871479	1.14747	0.0518821	0.53596	ENSG00000196812	No	No	No		No	Not Detected
DCTN3	653.304	0.131693	0.0677845	1.09558	1.09558	0.0520383	0.537093	ENSG00000137100	No	No	No		No	No
TSPOAP1	423.307	0.288296	0.148423	1.2212	1.2212	0.0520897	0.537143	ENSG00000005379	No	No	No		No	Not Detected
PLPP5	243.884	-0.340596	0.175451	0.789715	1.26628	0.0522275	0.53717	ENSG00000147535	No	No	No		No	Not Detected
PTCD3	2720.59	-0.0971498	0.0500649	0.934878	1.06966	0.0523218	0.53717	ENSG00000132300	No	No	No		No	Not Detected
SMIM11B	73.0444	-0.365776	0.188502	0.776052	1.28857	0.0523276	0.53717	ENSG00000273590	No	No	No		No	Not Detected
TRAF3IP3	6910.18	-0.10971	0.0565403	0.926774	1.07901	0.0523332	0.53717	ENSG00000009790	No	No	No		No	No
COTL1	1581.89	0.269165	0.138734	1.20511	1.20511	0.0523614	0.53717	ENSG00000103187	No	No	No		No	No
POMGNT2	105.286	0.267483	0.137883	1.20371	1.20371	0.0523875	0.53717	ENSG00000144647	No	No	No		No	Not Detected
PTPRK	253.927	0.235415	0.121418	1.17725	1.17725	0.052516	0.53717	ENSG00000152894	No	No	No	rs802730	Not detected	Not Detected
TMBIM1	2876.88	0.10335	0.0533084	1.07426	1.07426	0.0525358	0.53717	ENSG00000135926	No	No	No		No	Not Detected
ACVR1	695.159	-0.222576	0.114812	0.857034	1.16682	0.0525493	0.53717	ENSG00000115170	No	No	No		Yes	Not Detected
BSCL2	478.481	-0.221199	0.114106	0.857852	1.1657	0.0525578	0.53717	ENSG00000168000	No	No	No		Yes	Not Detected
CATSPERG	160.972	-0.303818	0.156773	0.810106	1.23441	0.0526291	0.537422	ENSG00000099338	No	No	No		No	Not Detected
TSG101	1449.57	-0.0942717	0.0486711	0.936745	1.06753	0.0527557	0.537714	ENSG00000074319	No	No	No		No	No
RHOT2	863.168	0.173012	0.0893348	1.12741	1.12741	0.0527861	0.537714	ENSG00000140983	No	No	No		No	Not Detected
NAA35	1130.27	-0.11438	0.0591026	0.923779	1.08251	0.0529558	0.537714	ENSG00000135040	No	No	No		No	Not Detected
TAX1BP1	5215.95	-0.0961137	0.049685	0.93555	1.06889	0.0530565	0.537714	ENSG00000106052	No	No	No		No	Not Detected
STRBP	1172.48	-0.130027	0.0672214	0.913814	1.09431	0.0530751	0.537714	ENSG00000165209	No	No	No		No	Not Detected
ZNF598	413.708	0.167058	0.086367	1.12277	1.12277	0.0530791	0.537714	ENSG00000167962	No	No	No		No	Not Detected
H4C14	5256.94	0.307896	0.159197	1.2379	1.2379	0.0531069	0.537714	ENSG00000270882	No	No	No		No	Not Detected
SAP130	1100.46	-0.122831	0.0635102	0.918384	1.08887	0.0531095	0.537714	ENSG00000136715	No	No	No		No	Not Detected
YLPM1	4265.71	-0.0938051	0.0485104	0.937048	1.06718	0.0531487	0.537714	ENSG00000119596	No	No	No		No	No
DAPP1	465.698	-0.200148	0.103514	0.870461	1.14882	0.0531702	0.537714	ENSG00000070190	No	No	No		No	Not Detected
TG	152.868	0.409685	0.211963	1.3284	1.3284	0.053259	0.538021	ENSG00000042832	No	No	No		Not detected	Not Detected
POLR2J3	2569.62	0.294358	0.152317	1.22634	1.22634	0.0532938	0.538021	ENSG00000285437	No	No	No		Not detected	Not Detected
RPL14	66245.4	-0.116438	0.0603096	0.922462	1.08406	0.0535233	0.538888	ENSG00000188846	No	No	No		No	No
TTC38	1202.65	0.288641	0.149517	1.22149	1.22149	0.0535466	0.538888	ENSG00000075234	No	No	No		Yes	No
AEBP1	847.216	0.28958	0.150021	1.22228	1.22228	0.0535748	0.538888	ENSG00000106624	No	No	No		Yes	Not Detected
ZCWPW1	214.615	-0.233771	0.121125	0.850409	1.1759	0.0536072	0.538888	ENSG00000078487	No	No	No		No	Not Detected
EIF2B3	696.521	-0.188783	0.09782	0.877346	1.1398	0.0536196	0.538888	ENSG00000070785	No	No	No		No	Not Detected
ZNF43	868.393	-0.238909	0.123822	0.847386	1.1801	0.0536737	0.538888	ENSG00000279566	No	No	No		No	Not Detected
FANCF	1948.26	0.144367	0.0748375	1.10525	1.10525	0.0537225	0.538888	ENSG00000183161	No	No	No		No	Not Detected
TTLL11	92.1376	-0.258488	0.134042	0.835964	1.19622	0.0538042	0.538888	ENSG00000175764	No	No	No		No	Not Detected
FXYD2	136.193	-0.472736	0.245154	0.720596	1.38774	0.0538148	0.538888	ENSG00000137731	No	No	No		No	Not Detected
GLRX3	1983.77	-0.125536	0.0651285	0.916663	1.09091	0.0539154	0.538888	ENSG00000108010	No	No	No		No	No
SMIM7	389.337	-0.24994	0.129673	0.840932	1.18916	0.0539214	0.538888	ENSG00000214046	No	No	No		Yes	Not Detected
IL10RA	35916.4	-0.132104	0.0685428	0.9125	1.09589	0.0539402	0.538888	ENSG00000110324	No	No	No		No	Not Detected
PALLD	318.552	0.47068	0.244351	1.38576	1.38576	0.0540738	0.539756	ENSG00000129116	No	No	No		No	Not Detected
GOLGB1	2778.05	-0.121434	0.0630904	0.919274	1.08782	0.0542596	0.541142	ENSG00000173230	No	No	No		No	Not Detected
TTLL12	365.229	0.20421	0.106156	1.15206	1.15206	0.054395	0.541564	ENSG00000100304	No	No	No		No	No
KTN1	7925.58	-0.134762	0.0700545	0.91082	1.09791	0.0543958	0.541564	ENSG00000126777	No	No	No		No	No
FAAP100	276.56	0.184494	0.0959451	1.13642	1.13642	0.0544909	0.542043	ENSG00000185504	No	No	No		No	Not Detected
TBC1D8	77.6133	0.325271	0.169238	1.2529	1.2529	0.0546096	0.542665	ENSG00000204634	No	No	No		No	Not Detected
SRP72	3709.36	-0.105641	0.0549736	0.929392	1.07597	0.0546475	0.542665	ENSG00000174780	No	No	No		No	No
CCL4	2722.77	0.430411	0.224283	1.34762	1.34762	0.054978	0.544311	ENSG00000277943	No	No	No		No	Not Detected
MAP2K5	1086.24	-0.13613	0.0709422	0.909957	1.09895	0.0549991	0.544311	ENSG00000137764	No	No	No		No	Not Detected
JAZF1	339.008	0.226879	0.118262	1.1703	1.1703	0.0550544	0.544311	ENSG00000153814	No	No	No	rs10245867	No	Not Detected
SMG7	3554.9	-0.0999113	0.0520808	0.93309	1.07171	0.0550618	0.544311	ENSG00000116698	No	No	No		No	Not Detected
BBS4	1414.48	-0.154351	0.0804779	0.898537	1.11292	0.0551204	0.544311	ENSG00000140463	No	No	No		No	Not Detected
NUP88	2338.98	0.118738	0.0619152	1.08578	1.08578	0.0551434	0.544311	ENSG00000108559	No	No	No		Yes	Not Detected
C20orf27	128.535	0.268097	0.13988	1.20422	1.20422	0.0552862	0.545254	ENSG00000101220	No	No	No		No	Not Detected
KAT6B	5060.3	-0.0993441	0.0518591	0.933457	1.07129	0.0554091	0.545534	ENSG00000156650	No	No	No		No	Not Detected
ARID3A	69.4889	0.385757	0.201486	1.30654	1.30654	0.0555489	0.545644	ENSG00000116017	No	No	No		No	Not Detected
CA6	263.296	0.335288	0.17514	1.26163	1.26163	0.0555696	0.545644	ENSG00000131686	No	No	No		No	Not Detected
BBS12	108.685	-0.329638	0.172201	0.795736	1.2567	0.0555864	0.545644	ENSG00000181004	No	No	No		No	Not Detected
CNTRL	6066.39	-0.128599	0.0671982	0.914719	1.09323	0.0556554	0.545644	ENSG00000119397	No	No	No		No	Not Detected
FAHD2B	336.814	-0.219243	0.114564	0.859016	1.16412	0.0556567	0.545644	ENSG00000144199	No	No	No		No	Not Detected
NUP35	441.121	-0.184252	0.0963741	0.880105	1.13623	0.0558962	0.547526	ENSG00000163002	No	No	No		No	No
CNOT3	1232.41	-0.125046	0.0654391	0.916975	1.09054	0.0560202	0.548059	ENSG00000088038	No	No	No		No	Not Detected
WASH4P	266.307	-0.988491	0.51735	0.504005	1.98411	0.0560455	0.548059	ENSG00000234769	No	No	No		No	Not Detected
BLOC1S2	399.774	-0.138323	0.0724699	0.908575	1.10062	0.0563017	0.549439	ENSG00000196072	No	No	No		No	Not Detected
NEMP2	478.261	-0.191417	0.100324	0.875745	1.14188	0.0563926	0.549439	ENSG00000189362	No	No	No		No	Not Detected
CAMSAP1	1126.94	0.155034	0.0812584	1.11345	1.11345	0.0564019	0.549439	ENSG00000130559	No	No	No		No	Not Detected
ANXA1	15914.3	-0.194465	0.101928	0.873897	1.1443	0.0564097	0.549439	ENSG00000135046	No	No	No		No	No
AL139300.1	579.123	0.359637	0.188515	1.2831	1.2831	0.0564248	0.549439	ENSG00000256500	No	No	No		No	Not Detected
UTP14C	2265.58	-0.133116	0.0698443	0.91186	1.09666	0.0566634	0.550592	ENSG00000253797	No	No	No		No	Not Detected
SEMA4A	715.63	0.324153	0.170168	1.25193	1.25193	0.0567937	0.550592	ENSG00000196189	No	No	No		Yes	Not Detected
DDX39B	503.897	-0.582975	0.306042	0.667586	1.49793	0.0567948	0.550592	ENSG00000198563	No	No	No		No	No
BNIP3	582.363	0.162232	0.0851666	1.11902	1.11902	0.0567965	0.550592	ENSG00000176171	No	No	No		No	Not Detected
H3C12	257.991	0.53414	0.280456	1.44808	1.44808	0.0568397	0.550592	ENSG00000197153	No	No	No		Not detected	Not Detected
ALG12	1030.29	0.133262	0.0699741	1.09677	1.09677	0.0568524	0.550592	ENSG00000182858	No	No	No		No	Not Detected
JAK3	7773.97	0.131712	0.0691754	1.09559	1.09559	0.0569058	0.550592	ENSG00000105639	No	No	No		No	Not Detected
CYP1B1	76.7648	-0.828844	0.435343	0.56298	1.77626	0.0569249	0.550592	ENSG00000138061	No	No	No		Not detected	Not Detected
H3C4	3142.84	0.223715	0.117542	1.16774	1.16774	0.0570037	0.550893	ENSG00000197409	No	No	No		Not detected	Not Detected
MMGT1	424.768	0.144449	0.0759346	1.10531	1.10531	0.0571349	0.55146	ENSG00000169446	No	No	No		No	Not Detected
DOK2	1429.89	0.199935	0.105145	1.14865	1.14865	0.057234	0.55146	ENSG00000147443	No	No	No		No	No
KIAA0040	325.686	-0.273107	0.143692	0.827535	1.20841	0.0573488	0.55146	ENSG00000235750	No	No	No		No	Not Detected
HIP1R	1090.51	0.173612	0.0913528	1.12788	1.12788	0.0573739	0.55146	ENSG00000130787	No	No	No		No	Not Detected
MCM4	307.235	0.367626	0.193461	1.29023	1.29023	0.0573986	0.55146	ENSG00000104738	No	No	No		No	Not Detected
ZNF439	778.17	-0.251253	0.132263	0.840166	1.19024	0.0574792	0.55146	ENSG00000171291	No	No	No		No	Not Detected
MTA2	5226.69	0.0921575	0.0485142	1.06596	1.06596	0.057486	0.55146	ENSG00000149480	No	No	No		No	No
SRP9P1	777.399	0.15438	0.0812712	1.11294	1.11294	0.0574904	0.55146	ENSG00000180581	No	No	No		Not detected	Not Detected
SNHG32	684.697	-0.491363	0.258674	0.711353	1.40577	0.0574926	0.55146	ENSG00000204387	No	No	No		No	Not Detected
ZNF395	315.045	0.163545	0.0861341	1.12004	1.12004	0.057601	0.551645	ENSG00000186918	No	No	No		No	Not Detected
RPL23AP42	69183	-0.151387	0.079745	0.900385	1.11064	0.0576456	0.551645	ENSG00000234851	No	No	No		No	Not Detected
TUBB1	394.384	-0.583362	0.30733	0.667407	1.49834	0.0576748	0.551645	ENSG00000101162	No	No	No		No	No
API5	3536.49	-0.076069	0.0400796	0.948639	1.05414	0.057703	0.551645	ENSG00000166181	No	No	No		No	No
NUB1	2618.38	-0.110614	0.0583062	0.926194	1.07969	0.0578112	0.551775	ENSG00000013374	No	No	No		No	Not Detected
TWF2	979.613	0.119636	0.0630779	1.08646	1.08646	0.057876	0.551775	ENSG00000247596	No	No	No		No	No
LYSMD4	66.2194	0.424933	0.22414	1.34251	1.34251	0.0579822	0.551775	ENSG00000183060	No	No	No		No	Not Detected
LCMT1	1385.99	-0.125668	0.0662886	0.916579	1.09101	0.0579897	0.551775	ENSG00000205629	No	No	No		No	Not Detected
FAM172A	954.405	0.113174	0.0596982	1.08161	1.08161	0.0579902	0.551775	ENSG00000113391	No	No	No		No	Not Detected
RACGAP1	456.657	0.185506	0.0978576	1.13722	1.13722	0.0580035	0.551775	ENSG00000161800	No	No	No		No	Not Detected
ITPR3	4534.52	-0.138496	0.073144	0.908466	1.10076	0.0582956	0.553689	ENSG00000096433	No	No	No		Yes	Not Detected
AP1M1	2379.83	0.142994	0.0755271	1.10419	1.10419	0.0583202	0.553689	ENSG00000072958	No	No	No		No	No
RAB12	302.823	-0.190039	0.100387	0.876582	1.14079	0.0583487	0.553689	ENSG00000206418	No	No	No		No	Not Detected
H1-10	728.001	0.163718	0.0865536	1.12017	1.12017	0.0585554	0.554528	ENSG00000184897	No	No	No		No	Not Detected
YIF1A	466.667	0.159613	0.0843956	1.11699	1.11699	0.0585914	0.554528	ENSG00000174851	No	No	No		No	Not Detected
ZNF793	108.154	-0.447368	0.23656	0.73338	1.36355	0.0586051	0.554528	ENSG00000188227	No	No	No		Yes	Not Detected
C22orf39	541.963	-0.349382	0.184793	0.78492	1.27401	0.0586692	0.554528	ENSG00000242259	No	No	No		No	Not Detected
AGTRAP	429.991	0.213995	0.113189	1.1599	1.1599	0.0586774	0.554528	ENSG00000177674	No	No	No		No	No
TRABD	674.752	0.125854	0.0665937	1.09115	1.09115	0.0587741	0.554987	ENSG00000170638	No	No	No		No	Not Detected
CEP104	1102.77	-0.118903	0.0629338	0.920888	1.08591	0.0588466	0.555217	ENSG00000116198	No	No	No		No	Not Detected
VPS52	135.315	-1.20105	0.635834	0.434959	2.29907	0.0589005	0.555272	ENSG00000236014	No	No	No		No	Not Detected
GTF2A1	1688.81	-0.126865	0.0672061	0.91582	1.09192	0.059067	0.555934	ENSG00000165417	No	No	No		No	Not Detected
RAVER1	581.14	0.153639	0.0813899	1.11237	1.11237	0.0590671	0.555934	ENSG00000161847	No	No	No		No	No
KLF13	261.595	0.20211	0.107094	1.15038	1.15038	0.0591303	0.556076	ENSG00000275746	No	No	No		No	Not Detected
CFP	296.86	0.359091	0.190334	1.28262	1.28262	0.0592091	0.556336	ENSG00000126759	No	No	No		No	Not Detected
C2orf49	265.187	-0.171077	0.0906943	0.88818	1.1259	0.0592544	0.556336	ENSG00000135974	No	No	No		No	Not Detected
ELOC	392.298	-0.121546	0.0644508	0.919202	1.0879	0.0593131	0.556434	ENSG00000154582	No	No	No		Yes	Not Detected
RPA2	2339.68	-0.137504	0.072938	0.90909	1.1	0.0593995	0.55661	ENSG00000117748	No	No	No		No	No
KNSTRN	155.697	0.263575	0.139827	1.20045	1.20045	0.0594284	0.55661	ENSG00000128944	No	No	No		No	Not Detected
TTC19	2656.74	-0.114622	0.0608481	0.923624	1.08269	0.0596009	0.55735	ENSG00000011295	No	No	No		No	Not Detected
PTTG1	444.893	0.274345	0.14564	1.20944	1.20944	0.0596039	0.55735	ENSG00000164611	No	No	No		No	Not Detected
SH2D1B	76.8105	0.891189	0.47326	1.8547	1.8547	0.0596888	0.557528	ENSG00000198574	No	No	No		No	Not Detected
UBE2K	704.06	-0.137041	0.0727928	0.909382	1.09965	0.0597521	0.557528	ENSG00000078140	No	No	No		No	No
WDR3	2157.51	-0.120078	0.0638112	0.920138	1.08679	0.0598673	0.557528	ENSG00000065183	No	No	No		No	No
RAC2	26988.5	0.104512	0.0555442	1.07513	1.07513	0.0598906	0.557528	ENSG00000128340	No	No	No		No	No
BACE1	73.0343	-0.281301	0.149511	0.822849	1.21529	0.0599074	0.557528	ENSG00000186318	No	No	No		No	Not Detected
MTM1	1343.36	-0.116819	0.0620907	0.922218	1.08434	0.0599129	0.557528	ENSG00000171100	No	No	No		No	Not Detected
BAIAP3	178.313	-0.578928	0.307926	0.669461	1.49374	0.0600959	0.557673	ENSG00000007516	No	No	No		Yes	Not Detected
TRIP4	1036.82	-0.115368	0.0613649	0.923147	1.08325	0.0601033	0.557673	ENSG00000103671	No	No	No		No	Not Detected
CBX6	190.747	0.241026	0.128219	1.18183	1.18183	0.060134	0.557673	ENSG00000183741	No	No	No		No	Not Detected
RNF214	889.28	-0.172806	0.0919404	0.887116	1.12725	0.0601701	0.557673	ENSG00000167257	No	No	No		No	Not Detected
FARP2	372.966	-0.215051	0.114529	0.861516	1.16075	0.0604213	0.558875	ENSG00000006607	No	No	No		No	Not Detected
ARPC4	3130.89	-0.0723894	0.0385661	0.951062	1.05146	0.0605149	0.558875	ENSG00000241553	No	No	No		No	No
POLR2J4	842.471	0.181443	0.0966806	1.13402	1.13402	0.0605562	0.558875	ENSG00000272655	No	No	No		No	Not Detected
CTDSP2	1957.43	0.131239	0.0699329	1.09523	1.09523	0.0605675	0.558875	ENSG00000175215	No	No	No		No	Not Detected
GTPBP4	1453.15	-0.0844268	0.0449894	0.943159	1.06027	0.0605742	0.558875	ENSG00000107937	No	No	No		No	No
NFIA	290.747	-0.227459	0.12124	0.854138	1.17077	0.0606403	0.558875	ENSG00000162599	No	No	No		No	Not Detected
ARHGEF2	4139.5	0.0812309	0.0433024	1.05792	1.05792	0.0606695	0.558875	ENSG00000116584	No	No	No		No	No
SMG1P5	3827.45	0.247777	0.132094	1.18738	1.18738	0.0606873	0.558875	ENSG00000183604	No	No	No		No	Not Detected
TMEM205	236.877	0.187976	0.100259	1.13916	1.13916	0.0608045	0.559508	ENSG00000105518	No	No	No		No	Not Detected
CX3CR1	3405.34	0.371968	0.198703	1.29412	1.29412	0.0612098	0.561706	ENSG00000168329	No	No	No		No	Not Detected
MRFAP1	310.673	0.140409	0.0750608	1.10222	1.10222	0.0614005	0.561706	ENSG00000179010	No	No	No		No	Not Detected
ERP44	1655.98	-0.100954	0.053985	0.932416	1.07248	0.0614788	0.561706	ENSG00000023318	No	No	No		No	No
CHD9	3149.42	-0.119449	0.0638909	0.920539	1.08632	0.0615431	0.561706	ENSG00000177200	No	No	No		No	Not Detected
WDR25	109.159	-0.2621	0.140198	0.833873	1.19922	0.0615533	0.561706	ENSG00000176473	No	No	No		No	Not Detected
RPL32P3	123.415	-0.365437	0.19548	0.776234	1.28827	0.0615621	0.561706	ENSG00000251474	No	No	No		No	Not Detected
ILVBL	436.316	0.161091	0.086177	1.11813	1.11813	0.0615804	0.561706	ENSG00000105135	No	No	No		Yes	Not Detected
SPIN1	344.153	0.172635	0.0923871	1.12711	1.12711	0.0616785	0.561706	ENSG00000106723	No	No	No		No	Not Detected
OPTN	11323.5	-0.12315	0.065906	0.918181	1.08911	0.0616824	0.561706	ENSG00000123240	No	No	No		No	No
MFN1	1094.88	-0.134965	0.0722562	0.910692	1.09807	0.0617816	0.561706	ENSG00000171109	No	No	No		No	Not Detected
HSD17B1	220.297	0.20693	0.110798	1.15423	1.15423	0.0618123	0.561706	ENSG00000108786	No	No	No		No	Not Detected
HACD4	726.232	-0.15228	0.0815425	0.899828	1.11132	0.0618336	0.561706	ENSG00000188921	No	No	No		No	Not Detected
AP002495.1	100.823	-0.23612	0.126448	0.849025	1.17782	0.0618552	0.561706	ENSG00000254469	No	No	No		No	Not Detected
DNLZ	76.1499	0.290458	0.155563	1.22303	1.22303	0.0618815	0.561706	ENSG00000213221	No	No	No		No	Not Detected
EEF1B2	37792.2	-0.130132	0.0697048	0.913748	1.09439	0.0619155	0.561706	ENSG00000114942	No	No	No		No	No
DAB2	131.682	0.58577	0.313793	1.50084	1.50084	0.0619382	0.561706	ENSG00000153071	No	No	No		No	Not Detected
PCNX4	1369.84	-0.130126	0.0697177	0.913752	1.09439	0.0619761	0.561706	ENSG00000126773	No	No	No		No	Not Detected
TMEM14C	773.743	0.222559	0.119267	1.1668	1.1668	0.0620332	0.561706	ENSG00000111843	No	No	No		No	Not Detected
CRELD2	318.42	-0.165862	0.0888895	0.891396	1.12184	0.062051	0.561706	ENSG00000184164	No	No	No		No	Not Detected
ZNF737	3205.9	-0.123286	0.0660818	0.918094	1.08921	0.0620883	0.561706	ENSG00000237440	No	No	No		No	Not Detected
MMP28	100.442	0.500691	0.268452	1.41489	1.41489	0.0621668	0.561706	ENSG00000271447	No	No	No		No	Not Detected
TRAV5	267.979	-0.408592	0.219075	0.753358	1.32739	0.0621703	0.561706	ENSG00000211779	No	No	No		No	Not Detected
PRKCH	8145.39	0.0839868	0.0450429	1.05994	1.05994	0.0622382	0.561706	ENSG00000027075	No	No	No		Yes	No
GRIP1	105.144	-0.428726	0.229941	0.742918	1.34604	0.062251	0.561706	ENSG00000155974	No	No	No		No	Not Detected
GOLPH3	2114.04	0.0986295	0.0529051	1.07076	1.07076	0.0622834	0.561706	ENSG00000113384	No	No	No		No	No
UGGT1	4867.61	-0.0799754	0.0429032	0.946074	1.057	0.0623091	0.561706	ENSG00000136731	No	No	No		No	No
MRPL2	276.9	0.138093	0.0740947	1.10045	1.10045	0.0623593	0.561721	ENSG00000112651	No	No	No		No	Not Detected
NUP85	1153.39	-0.127774	0.0685852	0.915243	1.09261	0.0624625	0.562211	ENSG00000125450	No	No	No		No	No
TBL1XR1	2229.71	0.109157	0.0586242	1.0786	1.0786	0.0626052	0.563056	ENSG00000177565	No	No	No		No	No
STRN4	965.999	0.156417	0.0840559	1.11452	1.11452	0.0627627	0.563884	ENSG00000090372	No	No	No		No	Not Detected
MT-ATP6	110.646	-0.373625	0.200814	0.771841	1.2956	0.0628074	0.563884	ENSG00000198899	No	No	No		No	Not Detected
KCTD20	1212.28	0.116692	0.0627276	1.08425	1.08425	0.0628438	0.563884	ENSG00000112078	No	No	No		No	Not Detected
C16orf70	379.856	-0.166528	0.0895965	0.890985	1.12235	0.0630781	0.565546	ENSG00000125149	No	No	No		Yes	Not Detected
TMEM129	92.1382	0.269884	0.145236	1.20571	1.20571	0.0631337	0.565605	ENSG00000168936	No	No	No		No	Not Detected
MBNL3	766.698	0.129614	0.0698079	1.094	1.094	0.0633503	0.566332	ENSG00000076770	No	No	No		No	Not Detected
NUP43	703.659	0.209774	0.112989	1.15651	1.15651	0.0633687	0.566332	ENSG00000120253	No	No	No		No	Not Detected
GORASP1	175.441	0.218494	0.117686	1.16352	1.16352	0.0633708	0.566332	ENSG00000114745	No	No	No		No	Not Detected
PGAM2	248.06	0.263432	0.141926	1.20033	1.20033	0.063436	0.566332	ENSG00000164708	No	No	No		Not detected	Not Detected
UNC13D	7268.87	0.0918597	0.0495023	1.06574	1.06574	0.063501	0.566332	ENSG00000092929	No	No	No		Yes	No
DNM1L	2459.84	-0.093067	0.0501665	0.937528	1.06664	0.0635731	0.566332	ENSG00000087470	No	No	No		No	No
BDH1	145.259	-0.205873	0.110993	0.867014	1.15338	0.0636216	0.566332	ENSG00000275544	No	No	No		No	No
SEC63	6272.2	-0.0834995	0.0450186	0.943766	1.05959	0.0636278	0.566332	ENSG00000025796	No	No	No		No	Not Detected
PRDM2	5492.45	-0.0837387	0.0451524	0.943609	1.05976	0.0636565	0.566332	ENSG00000116731	No	No	No		No	Not Detected
GUCD1	483.856	0.144566	0.0779698	1.1054	1.1054	0.0637215	0.566474	ENSG00000138867	No	No	No		No	Not Detected
H3C2	432.756	0.715824	0.386212	1.64242	1.64242	0.0638185	0.566899	ENSG00000286522	No	No	No		Not detected	Not Detected
KIAA0586	2053.83	-0.107902	0.0582386	0.927936	1.07766	0.0639165	0.567332	ENSG00000100578	No	No	No		No	Not Detected
PLXNC1	2122.35	-0.157542	0.0850701	0.896551	1.11539	0.0640385	0.567332	ENSG00000136040	No	No	No	rs61708525	No	Not Detected
TNFSF13B	93.2245	-0.585485	0.31616	0.666425	1.50054	0.0640455	0.567332	ENSG00000102524	No	No	No		Yes	Not Detected
MRPL53	362.916	0.216963	0.117169	1.16228	1.16228	0.0640677	0.567332	ENSG00000204822	No	No	No		No	Not Detected
DGAT1	277.579	0.168029	0.0907584	1.12352	1.12352	0.0641131	0.567332	ENSG00000185000	No	No	No		No	Not Detected
UBE2J2	524.977	0.117876	0.0636896	1.08514	1.08514	0.0642002	0.567544	ENSG00000160087	No	No	No		No	Not Detected
BOLA2	452.199	0.194669	0.105201	1.14446	1.14446	0.0642494	0.567544	ENSG00000183336	No	No	No		No	No
PSENEN	1137.61	-0.130558	0.0705673	0.913478	1.09472	0.0642958	0.567544	ENSG00000205155	No	No	No		Yes	Not Detected
SNED1	260.804	0.427206	0.230983	1.34463	1.34463	0.064384	0.567544	ENSG00000162804	No	No	No		No	Not Detected
VIPAS39	1803.24	-0.10875	0.0587994	0.927391	1.07829	0.0643844	0.567544	ENSG00000151445	No	No	No		No	Not Detected
NCOA3	4707.65	-0.0987129	0.0533887	0.933866	1.07082	0.0644652	0.567544	ENSG00000124151	No	No	No		No	Not Detected
ALKBH1	177.167	0.194743	0.105333	1.14452	1.14452	0.0644813	0.567544	ENSG00000100601	No	No	No		No	Not Detected
AFF1	4367.75	-0.0965982	0.0522784	0.935236	1.06925	0.0646367	0.568478	ENSG00000172493	No	No	No	rs2705616	No	Not Detected
INSIG1	561.126	0.164813	0.0892129	1.12102	1.12102	0.0646881	0.568496	ENSG00000186480	No	No	No		No	Not Detected
TSPO	294.748	0.262704	0.142325	1.19973	1.19973	0.0649208	0.569348	ENSG00000100300	No	No	No		No	Yes
RNPEPL1	2615.13	0.13025	0.0705709	1.09448	1.09448	0.0649408	0.569348	ENSG00000142327	No	No	No		No	Not Detected
ARHGAP5	1883.94	-0.154622	0.0837809	0.898368	1.11313	0.0649579	0.569348	ENSG00000100852	No	No	No		No	Not Detected
PRAG1	988.151	0.202159	0.109549	1.15042	1.15042	0.0649824	0.569348	ENSG00000275342	No	No	No		No	Not Detected
NPLOC4	1866.96	0.113116	0.0613844	1.08156	1.08156	0.0653654	0.571378	ENSG00000182446	No	No	No		No	No
ST3GAL5	1093.8	0.142391	0.0772747	1.10373	1.10373	0.0653795	0.571378	ENSG00000115525	No	No	No		No	Not Detected
RANBP1	1163.2	0.150204	0.0815291	1.10973	1.10973	0.0654265	0.571378	ENSG00000099901	No	No	No		No	No
PWWP2B	101.599	0.322566	0.175086	1.25055	1.25055	0.0654281	0.571378	ENSG00000171813	No	No	No		No	Not Detected
MIF	357.806	0.202466	0.109967	1.15066	1.15066	0.0655983	0.571378	ENSG00000240972	No	No	No		No	Yes
ATP2C1	5479.05	-0.0765211	0.0415701	0.948342	1.05447	0.065655	0.571378	ENSG00000017260	No	No	No		No	Not Detected
MAP1S	510.809	0.208905	0.113489	1.15581	1.15581	0.0656584	0.571378	ENSG00000130479	No	No	No		No	No
TCEAL1	77.259	-0.276053	0.15	0.825848	1.21088	0.0657165	0.571378	ENSG00000172465	No	No	No		No	Not Detected
GTPBP3	81.6853	0.316074	0.171771	1.24494	1.24494	0.0657555	0.571378	ENSG00000130299	No	No	No		No	Not Detected
KCTD18	520.649	0.131088	0.0712412	1.09512	1.09512	0.0657587	0.571378	ENSG00000155729	No	No	No		No	Not Detected
OLFM2	641.305	0.202733	0.110252	1.15088	1.15088	0.0659428	0.572546	ENSG00000105088	No	No	No		No	Not Detected
TSR2	359.2	-0.125129	0.0680697	0.916922	1.0906	0.0660269	0.572671	ENSG00000158526	No	No	No		No	Not Detected
PLEKHO1	1202.63	-0.133193	0.0724771	0.911811	1.09672	0.0661024	0.572671	ENSG00000023902	No	No	No		No	Not Detected
GRHPR	2217.5	0.201926	0.10988	1.15023	1.15023	0.066106	0.572671	ENSG00000137106	No	No	No		No	No
BCORL1	570.821	-0.184198	0.100318	0.880138	1.13619	0.0663366	0.573844	ENSG00000085185	No	No	No		No	Not Detected
LYAR	1966.6	-0.181015	0.098586	0.882082	1.13368	0.0663409	0.573844	ENSG00000145220	No	No	No		No	No
RPL38	18806.9	-0.120791	0.0658078	0.919683	1.08733	0.066429	0.574175	ENSG00000172809	No	No	No		No	No
TCHP	904.508	-0.134635	0.0733772	0.9109	1.09782	0.0665294	0.574493	ENSG00000139437	No	No	No		No	Not Detected
AGAP12P	96.1826	-1.73543	0.945967	0.300319	3.3298	0.0665709	0.574493	ENSG00000265018	No	No	No		Not detected	Not Detected
MPG	316.744	0.253225	0.138091	1.19187	1.19187	0.0666894	0.574493	ENSG00000103152	No	No	No		No	Not Detected
DERA	247.174	0.138578	0.0755778	1.10082	1.10082	0.0667166	0.574493	ENSG00000023697	No	No	No		Yes	No
H2AC19	2996.72	0.426145	0.232442	1.34364	1.34364	0.0667517	0.574493	ENSG00000272196	No	No	No		No	Not Detected
CORO7	1058.04	0.168843	0.0921019	1.12416	1.12416	0.0667698	0.574493	ENSG00000262246	No	No	No		No	Yes
ZBTB49	222.762	-0.206313	0.112566	0.866749	1.15374	0.0668301	0.574493	ENSG00000168826	No	No	No		No	Not Detected
ERMAP	109.175	-0.295771	0.161458	0.814637	1.22754	0.0669696	0.574493	ENSG00000164010	No	No	No		No	Not Detected
CARS2	632.066	0.167904	0.0916598	1.12343	1.12343	0.0669784	0.574493	ENSG00000134905	No	No	No		No	Not Detected
PPP6R3	5041.16	-0.079825	0.043581	0.946172	1.05689	0.0670044	0.574493	ENSG00000110075	No	No	No		No	No
KLRC3	390.855	0.564684	0.308379	1.47906	1.47906	0.0670802	0.574493	ENSG00000205810	No	No	No		Not detected	Not Detected
SEC61A2	119.655	-0.322742	0.176293	0.799549	1.25071	0.0671431	0.574493	ENSG00000065665	No	No	No		No	Not Detected
LRP8	212.118	0.203367	0.111087	1.15138	1.15138	0.0671445	0.574493	ENSG00000157193	No	No	No		No	Not Detected
BNC2	313.973	0.729776	0.398658	1.65838	1.65838	0.0671627	0.574493	ENSG00000173068	No	No	No		Not detected	Not Detected
BRD7	2944.29	-0.129502	0.0707896	0.914147	1.09392	0.067341	0.575591	ENSG00000166164	No	No	No		No	Not Detected
VAMP4	559.517	-0.162047	0.0886099	0.893756	1.11887	0.0674346	0.575965	ENSG00000117533	No	No	No		No	Not Detected
CPEB2	241.175	-0.174246	0.095348	0.88623	1.12837	0.0676282	0.576362	ENSG00000137449	No	No	No		No	Not Detected
PRKRIP1	520.684	-0.179638	0.0983149	0.882924	1.1326	0.0676738	0.576362	ENSG00000128563	No	No	No		No	Not Detected
TMEM41B	355.869	0.228913	0.125288	1.17195	1.17195	0.0676857	0.576362	ENSG00000166471	No	No	No		No	Not Detected
VAC14	959.236	0.100294	0.0548934	1.07199	1.07199	0.0676894	0.576362	ENSG00000103043	No	No	No		No	Not Detected
CIR1	1459.07	-0.120238	0.0658258	0.920036	1.08691	0.0677593	0.576362	ENSG00000138433	No	No	No		No	Not Detected
PMF1	387.148	0.246384	0.134921	1.18623	1.18623	0.0678296	0.576362	ENSG00000160783	No	No	No		No	Not Detected
NDUFB11	737.729	0.110598	0.0605639	1.07968	1.07968	0.0678308	0.576362	ENSG00000147123	No	No	No		No	Not Detected
BID	324.338	0.218312	0.119596	1.16337	1.16337	0.06794	0.576508	ENSG00000015475	No	No	No		No	No
RAB4B	104.573	0.391686	0.214581	1.31193	1.31193	0.0679479	0.576508	ENSG00000167578	No	No	No		No	No
ZFYVE19	443.72	-0.19478	0.106814	0.873706	1.14455	0.0682226	0.577742	ENSG00000166140	No	No	No		No	Not Detected
CD2	9991.28	-0.101533	0.0556873	0.932042	1.07291	0.068262	0.577742	ENSG00000116824	No	No	No		No	No
PPIAP29	66.9946	-0.494253	0.271175	0.709929	1.40859	0.0683588	0.577742	ENSG00000214975	No	No	No		Not detected	Not Detected
ZNF100	203.372	-0.494197	0.271193	0.709957	1.40854	0.0684088	0.577742	ENSG00000274746	No	No	No		Not detected	Not Detected
FBXL20	733.76	0.118086	0.0648012	1.08529	1.08529	0.0684131	0.577742	ENSG00000108306	No	No	No		No	Not Detected
RPL5	89698.4	-0.103021	0.056539	0.931081	1.07402	0.0684352	0.577742	ENSG00000122406	No	No	No		No	No
TRPC4AP	2367.08	0.073418	0.0402937	1.05221	1.05221	0.0684438	0.577742	ENSG00000100991	No	No	No		No	Not Detected
TMLHE	347.007	-0.166121	0.0912059	0.891236	1.12204	0.0685489	0.578206	ENSG00000185973	No	No	No		No	Not Detected
TARS2	928.383	-0.107783	0.0592037	0.928013	1.07757	0.068675	0.578767	ENSG00000143374	No	No	No		Yes	Not Detected
ZNF593	63.265	0.380179	0.208964	1.3015	1.3015	0.0688578	0.578767	ENSG00000142684	No	No	No		No	Not Detected
CDK2AP2	617.654	0.155337	0.0853915	1.11368	1.11368	0.0688937	0.578767	ENSG00000167797	No	No	No		Yes	Not Detected
ATP5ME	3225.39	-0.141141	0.0776001	0.906802	1.10278	0.0689387	0.578767	ENSG00000169020	No	No	No		Yes	Not Detected
PI4KB	2152.03	0.076298	0.0419614	1.05431	1.05431	0.0690195	0.578767	ENSG00000143393	No	No	No		No	Not Detected
PPP2R2A	1228.32	-0.0939572	0.0516763	0.936949	1.06729	0.0690357	0.578767	ENSG00000221914	No	No	No		No	Yes
FBXL13	74.7644	-0.351058	0.193082	0.784009	1.2755	0.0690372	0.578767	ENSG00000161040	No	No	No		Not detected	Not Detected
PDCD4	13760.1	-0.0931001	0.0512399	0.937506	1.06666	0.0692258	0.578767	ENSG00000150593	No	No	No		No	No
INTS1	1812.58	0.116187	0.0639466	1.08387	1.08387	0.0692264	0.578767	ENSG00000164880	No	No	No		No	Not Detected
GATAD2B	1372.22	-0.34193	0.188201	0.788985	1.26745	0.069242	0.578767	ENSG00000143614	No	No	No		No	No
MMACHC	98.8656	-0.336913	0.185459	0.791734	1.26305	0.0692723	0.578767	ENSG00000132763	No	No	No		No	Not Detected
SDF4	1308.01	0.110449	0.0608003	1.07956	1.07956	0.0692815	0.578767	ENSG00000078808	No	No	No		No	Not Detected
KDM8	534.46	0.242159	0.133376	1.18276	1.18276	0.0694299	0.578767	ENSG00000155666	No	No	No		No	Not Detected
DSEL	188.79	0.342686	0.18878	1.26812	1.26812	0.0694833	0.578767	ENSG00000171451	No	No	No		No	Not Detected
MAGT1	3546.73	-0.100217	0.055239	0.932892	1.07194	0.0696389	0.578767	ENSG00000102158	No	No	No		No	Not Detected
PNPLA4	189.747	0.218248	0.120364	1.16332	1.16332	0.0697959	0.578767	ENSG00000006757	No	No	No		No	Not Detected
ATG16L2	683.206	-0.200513	0.110616	0.870241	1.14911	0.0698805	0.578767	ENSG00000168010	No	No	No		No	Not Detected
VANGL1	344.75	0.311418	0.171806	1.24093	1.24093	0.0698917	0.578767	ENSG00000173218	No	No	No		No	Not Detected
ZCCHC7	4638.26	-0.123136	0.0679365	0.91819	1.0891	0.0699069	0.578767	ENSG00000147905	No	No	No		No	Not Detected
BCL2A1	517.071	-0.189767	0.104726	0.876747	1.14058	0.0699808	0.578767	ENSG00000140379	No	No	No		No	Not Detected
EBPL	130.207	-0.265966	0.146796	0.831642	1.20244	0.0700174	0.578767	ENSG00000123179	No	No	No		No	Not Detected
MKS1	799.768	-0.13928	0.076876	0.907972	1.10136	0.0700254	0.578767	ENSG00000011143	No	No	No		No	Not Detected
RPL17	113691	-0.129369	0.0714141	0.914231	1.09382	0.0700581	0.578767	ENSG00000265681	No	No	No		No	No
DHX40	2259.71	-0.0956935	0.0528255	0.935822	1.06858	0.070063	0.578767	ENSG00000108406	No	No	No		No	Not Detected
ETS1	22380.3	0.123763	0.0683216	1.08957	1.08957	0.0700675	0.578767	ENSG00000134954	No	No	No	rs4262739	Yes	No
RGPD2	1219.66	-0.791709	0.437144	0.577659	1.73112	0.070126	0.578767	ENSG00000185304	No	No	No		No	Not Detected
SLC66A3	632.461	-0.166707	0.0920522	0.890874	1.12249	0.0701404	0.578767	ENSG00000162976	No	No	No		No	Not Detected
HDAC2	1880.36	0.0833319	0.0460152	1.05946	1.05946	0.0701464	0.578767	ENSG00000196591	No	No	No		No	Yes
DBF4	795.345	-0.127807	0.0705773	0.915221	1.09263	0.0701591	0.578767	ENSG00000006634	No	No	No		No	Not Detected
PTCD2	164.2	-0.224786	0.124136	0.855722	1.1686	0.0701703	0.578767	ENSG00000049883	No	No	No		No	Not Detected
TXLNA	1147.6	-0.105024	0.0580285	0.92979	1.07551	0.0703166	0.579559	ENSG00000084652	No	No	No		No	Not Detected
FXYD7	121.891	-0.370537	0.204807	0.773494	1.29283	0.0704194	0.579993	ENSG00000221946	No	No	No		No	Not Detected
MPLKIP	634.793	0.125311	0.0692859	1.09074	1.09074	0.0705118	0.580339	ENSG00000168303	No	No	No		No	Not Detected
CAPN10	471.659	0.16393	0.0906597	1.12033	1.12033	0.0705773	0.580464	ENSG00000142330	No	No	No		No	Not Detected
RNF43	93.7591	-0.305301	0.16892	0.809273	1.23568	0.0707037	0.58109	ENSG00000108375	No	No	No		No	Not Detected
MVB12B	842.082	-0.228297	0.126341	0.853642	1.17145	0.0707646	0.581176	ENSG00000196814	No	No	No		No	Not Detected
SERPINB9	1595.68	0.148821	0.0823812	1.10866	1.10866	0.0708405	0.581386	ENSG00000170542	No	No	No		No	No
NT5C	268.84	0.215333	0.119254	1.16097	1.16097	0.07097	0.581652	ENSG00000125458	No	No	No		No	Yes
FES	94.3604	0.518698	0.287291	1.43266	1.43266	0.0709999	0.581652	ENSG00000182511	No	No	No		No	Not Detected
CD40	647.848	-0.356315	0.197369	0.781157	1.28015	0.0710241	0.581652	ENSG00000101017	No	No	No	rs6032662	No	Not Detected
CLASRP	1280.01	-0.172717	0.0957062	0.88717	1.12718	0.0711282	0.581775	ENSG00000104859	No	No	No		No	Not Detected
TCP11L1	486.8	-0.11632	0.064469	0.922538	1.08397	0.0711888	0.581775	ENSG00000176148	No	No	No		No	Not Detected
TBCB	953.747	0.119965	0.0664945	1.08671	1.08671	0.0712107	0.581775	ENSG00000105254	No	No	No		No	No
SLC43A3	450.077	0.181189	0.10044	1.13382	1.13382	0.0712408	0.581775	ENSG00000134802	No	No	No		No	Not Detected
DLST	1894.7	-0.101638	0.056389	0.931974	1.07299	0.0714755	0.58322	ENSG00000119689	No	No	No		No	No
COX11	1008.03	0.144472	0.0801656	1.10533	1.10533	0.0715188	0.58322	ENSG00000166260	No	No	No		No	Not Detected
DNPH1	214.042	0.192099	0.106645	1.14242	1.14242	0.0716562	0.583927	ENSG00000112667	No	No	No		No	No
SAFB2	3375.29	0.0886313	0.0492167	1.06336	1.06336	0.0717286	0.584105	ENSG00000130254	No	No	No		No	No
ESYT2	10678.1	0.112301	0.0623735	1.08095	1.08095	0.0717874	0.584171	ENSG00000117868	No	No	No		Yes	No
LMNB2	1469.49	0.135915	0.0755618	1.09879	1.09879	0.0720626	0.58559	ENSG00000176619	No	No	No		No	No
COX10	1033.9	-0.135504	0.0753533	0.910352	1.09848	0.0721371	0.58559	ENSG00000006695	No	No	No		No	Not Detected
KIF3B	817.603	-0.136981	0.0761791	0.90942	1.0996	0.0721537	0.58559	ENSG00000101350	No	No	No		No	Not Detected
SKIL	532.419	-0.161259	0.0896839	0.894245	1.11826	0.0721647	0.58559	ENSG00000136603	No	No	No		No	Not Detected
MIA3	3695.78	-0.0813781	0.0452793	0.945154	1.05803	0.0722964	0.5859	ENSG00000154305	No	No	No		No	Not Detected
CDK5RAP3	1485.72	-0.186598	0.103827	0.878675	1.13808	0.0723045	0.5859	ENSG00000108465	No	No	No		No	No
NAPRT	82.3502	0.749447	0.417098	1.68115	1.68115	0.0723651	0.58598	ENSG00000278488	No	No	No		No	Yes
MTPN	2637.62	0.108087	0.0601735	1.0778	1.0778	0.0724541	0.586289	ENSG00000105887	No	No	No		No	No
C15orf39	638.163	0.140887	0.07845	1.10258	1.10258	0.0725137	0.58636	ENSG00000167173	No	No	No		No	Not Detected
CACNA1H	118.624	0.565448	0.315172	1.47985	1.47985	0.0727984	0.586948	ENSG00000196557	No	No	No		No	Not Detected
TOP3B	498.256	0.156498	0.0872527	1.11458	1.11458	0.0728736	0.586948	ENSG00000100038	No	No	No		No	Not Detected
IFRD2	460.589	0.116808	0.0651461	1.08433	1.08433	0.0729694	0.586948	ENSG00000214706	No	No	No		No	Not Detected
LASP1	2638.75	0.0991609	0.0553133	1.07115	1.07115	0.0730186	0.586948	ENSG00000002834	No	No	No		No	No
CCDC7	1581.45	-0.209176	0.116692	0.865031	1.15603	0.0730449	0.586948	ENSG00000216937	No	No	No		No	Not Detected
SLC23A2	337.381	0.174103	0.0971368	1.12826	1.12826	0.0730767	0.586948	ENSG00000089057	No	No	No		No	Not Detected
CCDC28A	831.291	-0.14916	0.0832608	0.901776	1.10892	0.0732172	0.586948	ENSG00000024862	No	No	No		No	Not Detected
MCM9	672.448	0.138538	0.0773461	1.10079	1.10079	0.0732695	0.586948	ENSG00000111877	No	No	No		No	Not Detected
PTEN	6149.69	-0.0858837	0.0479537	0.942207	1.06134	0.0732978	0.586948	ENSG00000171862	No	No	No		No	Not Detected
COPS6	1247.45	-0.108226	0.0604336	0.927728	1.0779	0.0733216	0.586948	ENSG00000168090	No	No	No		No	No
POMP	2846.95	-0.110224	0.0615571	0.926445	1.0794	0.0733592	0.586948	ENSG00000132963	No	No	No		No	Not Detected
LMNB1	1005.23	0.217853	0.121674	1.163	1.163	0.0733783	0.586948	ENSG00000113368	No	No	No		No	No
HDAC7	1216.2	0.133834	0.0747585	1.09721	1.09721	0.0734183	0.586948	ENSG00000061273	No	No	No		No	Not Detected
FRG1CP	770.013	-0.392402	0.219391	0.76186	1.31258	0.0736796	0.586948	ENSG00000282826	No	No	No		No	Not Detected
SMG1P6	212.642	0.680177	0.380346	1.60234	1.60234	0.0737257	0.586948	ENSG00000254634	No	No	No		Not detected	Not Detected
H3C7	772.471	0.534036	0.298659	1.44797	1.44797	0.0737577	0.586948	ENSG00000277775	No	No	No		Not detected	Not Detected
PIGK	1256.42	0.106597	0.0596234	1.07669	1.07669	0.0738029	0.586948	ENSG00000142892	No	No	No		No	Not Detected
TFR2	105.059	0.351877	0.19682	1.27622	1.27622	0.0738067	0.586948	ENSG00000106327	No	No	No		No	Not Detected
MZT2A	700.968	0.218774	0.122425	1.16374	1.16374	0.0739376	0.586948	ENSG00000173272	No	No	No		No	Not Detected
LINC01347	3477.36	-0.174786	0.0978216	0.885899	1.1288	0.0739721	0.586948	ENSG00000214837	No	No	No		No	Not Detected
DDX12P	155.812	-0.642887	0.359843	0.64043	1.56145	0.0740062	0.586948	ENSG00000214826	No	No	No		Not detected	Not Detected
MICOS10-NBL1	73.4128	0.519063	0.290594	1.43302	1.43302	0.0740646	0.586948	ENSG00000270136	No	No	No		No	Not Detected
GPBP1	3739.82	-0.0721434	0.0403924	0.951224	1.05128	0.074089	0.586948	ENSG00000062194	No	No	No		No	Not Detected
PDGFRB	127.846	0.610303	0.341726	1.52658	1.52658	0.0741082	0.586948	ENSG00000113721	No	No	No		Not detected	Not Detected
SMAD2	8573.56	0.0833632	0.0466801	1.05948	1.05948	0.074125	0.586948	ENSG00000175387	No	No	No		No	Not Detected
NDST1	82.5217	0.450746	0.252413	1.36675	1.36675	0.0741398	0.586948	ENSG00000070614	No	No	No		No	Not Detected
CDK14	224.656	-0.383309	0.214656	0.766677	1.30433	0.0741499	0.586948	ENSG00000058091	No	No	No		No	Not Detected
ANKH	3637.57	0.144099	0.0807006	1.10504	1.10504	0.0741649	0.586948	ENSG00000154122	No	No	No		No	Not Detected
CYP4V2	1926.53	-0.185087	0.103678	0.879596	1.13689	0.0742274	0.586948	ENSG00000145476	No	No	No		No	Not Detected
H2AC12	1564.43	0.40606	0.227471	1.32506	1.32506	0.0742442	0.586948	ENSG00000274997	No	No	No		Not detected	Not Detected
SMPD1	1633.14	0.111378	0.0623962	1.08026	1.08026	0.074258	0.586948	ENSG00000166311	No	No	No		No	Not Detected
NDUFAF5	833.222	-0.186975	0.104806	0.878446	1.13837	0.0744214	0.586948	ENSG00000101247	No	No	No		No	Not Detected
CEP41	1096.02	0.170605	0.0956469	1.12553	1.12553	0.0744728	0.586948	ENSG00000106477	No	No	No		No	Not Detected
ZNF75A	351.6	-0.195962	0.109867	0.872991	1.14549	0.0744844	0.586948	ENSG00000162086	No	No	No		No	Not Detected
TRBV11-3	88.9162	0.413716	0.231958	1.33211	1.33211	0.0744918	0.586948	ENSG00000276597	No	No	No		No	Not Detected
FAM222B	144.3	0.185671	0.104102	1.13735	1.13735	0.0744955	0.586948	ENSG00000173065	No	No	No		No	Not Detected
GRK3	532.24	-0.229663	0.128805	0.852834	1.17256	0.0745826	0.586948	ENSG00000100077	No	No	No		No	Not Detected
GPD1L	882.703	-0.174763	0.0980573	0.885913	1.12878	0.0747074	0.586948	ENSG00000152642	No	No	No		No	No
RPRD2	4350.55	-0.0868847	0.0487545	0.941554	1.06207	0.0747353	0.586948	ENSG00000163125	No	No	No		No	Not Detected
TPRG1L	589.845	0.126643	0.0710716	1.09175	1.09175	0.0747652	0.586948	ENSG00000158109	No	No	No		No	Not Detected
CHTOP	1026.87	-0.114542	0.0642824	0.923676	1.08263	0.0747726	0.586948	ENSG00000160679	No	No	No		No	No
LAPTM5	13481.4	0.0765374	0.0429545	1.05448	1.05448	0.0747773	0.586948	ENSG00000162511	No	No	No		No	Not Detected
SPATA5	886.687	-0.110058	0.0617769	0.926551	1.07927	0.0748246	0.586948	ENSG00000145375	No	No	No		No	Not Detected
RIOX1	833.415	0.137586	0.0772773	1.10006	1.10006	0.0750077	0.587646	ENSG00000170468	No	No	No		No	Not Detected
PSMB10	2376.57	0.108117	0.0607272	1.07782	1.07782	0.0750154	0.587646	ENSG00000205220	No	No	No		No	No
SELENOW	788.251	-0.12469	0.0700931	0.917201	1.09027	0.0752521	0.5891	ENSG00000178980	No	No	No		No	Not Detected
TARDBP	4689.38	-0.0996012	0.0560094	0.933291	1.07148	0.0753556	0.589511	ENSG00000120948	No	No	No		No	No
HMGB3	145.154	0.89695	0.504582	1.86213	1.86213	0.0754679	0.58999	ENSG00000029993	No	No	No		No	Not Detected
TTLL3	263.517	-0.230239	0.129551	0.852493	1.17303	0.0755337	0.590104	ENSG00000214021	No	No	No		No	Not Detected
ZNF583	297.199	-0.159479	0.089755	0.895348	1.11688	0.0755963	0.590194	ENSG00000198440	No	No	No		No	Not Detected
ATP5PDP4	92.0838	0.347368	0.19556	1.27224	1.27224	0.0756879	0.590509	ENSG00000234925	No	No	No		Not detected	Not Detected
TOMM20P2	107.716	-0.197098	0.111046	0.872304	1.14639	0.0759108	0.591848	ENSG00000255987	No	No	No		No	Not Detected
HBP1	2246.77	-0.0664617	0.0374592	0.954977	1.04715	0.0760233	0.592325	ENSG00000105856	No	No	No		No	Not Detected
XPC	2254.34	-0.12463	0.0702722	0.917239	1.09023	0.0761408	0.592521	ENSG00000154767	No	No	No		No	Not Detected
ANKRD37	80.4736	-0.353694	0.199436	0.782578	1.27783	0.0761511	0.592521	ENSG00000186352	No	No	No		No	Not Detected
MIS18A	106.359	0.240382	0.135644	1.18131	1.18131	0.0763693	0.593817	ENSG00000159055	No	No	No		No	Not Detected
ZNF749	284.079	-0.284937	0.160827	0.820778	1.21836	0.0764454	0.594009	ENSG00000186230	No	No	No		No	Not Detected
GNAS	42313.3	-0.0896798	0.0506309	0.939731	1.06413	0.0765197	0.594186	ENSG00000087460	No	No	No		Yes	No
TNIP1	4041.99	-0.0834038	0.047098	0.943828	1.05951	0.0765848	0.594292	ENSG00000145901	No	No	No		No	Not Detected
FAM86EP	110.729	-0.362493	0.204854	0.777819	1.28565	0.0768077	0.595621	ENSG00000251669	No	No	No		No	Not Detected
RECQL4	68.184	0.265574	0.150117	1.20211	1.20211	0.0768756	0.595747	ENSG00000160957	No	No	No		No	Not Detected
ATP13A2	2310.78	0.120617	0.0682102	1.0872	1.0872	0.0770092	0.596087	ENSG00000159363	No	No	No		No	Not Detected
PIGG	988.484	-0.107339	0.0607044	0.928299	1.07724	0.0770227	0.596087	ENSG00000174227	No	No	No		No	Not Detected
EXT1	390.371	0.196111	0.110933	1.14561	1.14561	0.0770878	0.59619	ENSG00000182197	No	No	No		No	Not Detected
PIGX	234.127	-0.172312	0.0975478	0.88742	1.12686	0.077323	0.597209	ENSG00000163964	No	No	No		No	Not Detected
SMARCA2	10421.5	-0.0838401	0.0474935	0.943543	1.05984	0.0775136	0.598062	ENSG00000080503	No	No	No		No	No
PDGFD	524.972	0.357796	0.202699	1.28147	1.28147	0.0775371	0.598062	ENSG00000170962	No	No	No		No	Not Detected
ZNF221	116.152	-0.403225	0.228477	0.756166	1.32246	0.0775909	0.598077	ENSG00000159905	No	No	No		Not detected	Not Detected
FBRS	1619.9	0.129213	0.0732812	1.0937	1.0937	0.0778591	0.599421	ENSG00000156860	No	No	No		No	Not Detected
IDH2	5610.34	0.14405	0.081728	1.105	1.105	0.0779749	0.599421	ENSG00000182054	No	No	No		No	Yes
DNAJC19	2139.59	-0.107375	0.0609248	0.928275	1.07727	0.0779981	0.599421	ENSG00000205981	No	No	No		No	Not Detected
MED24	1363.49	0.112369	0.0637717	1.081	1.081	0.0780609	0.599421	ENSG00000008838	No	No	No		No	Not Detected
LAIR1	110.86	0.518206	0.29416	1.43217	1.43217	0.0781291	0.599421	ENSG00000276163	No	No	No		No	Not Detected
CD27	2984.8	0.134018	0.076085	1.09735	1.09735	0.0781663	0.599421	ENSG00000139193	No	No	No		No	Not Detected
FAM189B	78.5704	0.231273	0.131329	1.17387	1.17387	0.0782353	0.599421	ENSG00000160767	No	No	No		No	Not Detected
PCLAF	67.063	0.675055	0.383443	1.59666	1.59666	0.0783215	0.599421	ENSG00000166803	No	No	No		No	Not Detected
LRRC58	487.699	0.146412	0.0831718	1.10681	1.10681	0.0783476	0.599421	ENSG00000163428	No	No	No		Yes	Not Detected
MCCC2	2672.84	-0.129585	0.0736277	0.914094	1.09398	0.0784064	0.599421	ENSG00000131844	No	No	No		No	Not Detected
PRAF2	84.0156	0.294903	0.167601	1.2268	1.2268	0.0784848	0.599421	ENSG00000243279	No	No	No		Yes	No
PSMD11	1753.91	-0.08832	0.0502017	0.940617	1.06313	0.0785262	0.599421	ENSG00000108671	No	No	No		No	No
H2AC11	4832.99	0.238553	0.135611	1.17981	1.17981	0.0785607	0.599421	ENSG00000196787	No	No	No		No	Not Detected
YTHDF1	496.62	0.101967	0.057968	1.07324	1.07324	0.0785731	0.599421	ENSG00000149658	No	No	No		No	Not Detected
CPSF2	3023.28	-0.0869121	0.0494163	0.941536	1.06209	0.078616	0.599421	ENSG00000165934	No	No	No		No	No
ZNRD2	260.669	0.147061	0.083616	1.10731	1.10731	0.0786176	0.599421	ENSG00000173465	No	No	No		No	Not Detected
USP17L2	96.5804	1.20988	0.688184	2.31318	2.31318	0.0787353	0.599421	ENSG00000223443	No	No	No		Not detected	Not Detected
DNPEP	879.308	0.106518	0.0605898	1.07663	1.07663	0.0787437	0.599421	ENSG00000123992	No	No	No		No	No
TAF3	912.686	-0.123127	0.0700487	0.918195	1.08909	0.0787933	0.599421	ENSG00000165632	No	No	No		Yes	Not Detected
TTC27	1714.42	-0.0833897	0.0474513	0.943837	1.0595	0.0788541	0.599421	ENSG00000018699	No	No	No		No	Not Detected
PURB	234.04	0.221699	0.126177	1.16611	1.16611	0.0789095	0.599421	ENSG00000146676	No	No	No		No	Not Detected
WDR77	456.347	0.147731	0.0840918	1.10783	1.10783	0.0789552	0.599421	ENSG00000116455	No	No	No		No	Not Detected
IVD	2829.52	-0.159199	0.0906289	0.895522	1.11667	0.0789856	0.599421	ENSG00000128928	No	No	No		No	No
AC078819.1	397.749	-0.817785	0.46562	0.567312	1.7627	0.0790313	0.599421	ENSG00000216285	No	No	No		Not detected	Not Detected
EIPR1	426.654	0.136146	0.0775317	1.09897	1.09897	0.0790878	0.599421	ENSG00000032389	No	No	No		No	Not Detected
SPTAN1	42165.4	-0.110752	0.0630829	0.926105	1.07979	0.0791466	0.599421	ENSG00000197694	No	No	No		No	No
AKT1	2460.67	0.0889973	0.0507018	1.06363	1.06363	0.0792066	0.599421	ENSG00000142208	No	No	No		No	Not Detected
TNFRSF9	78.6068	0.549653	0.313151	1.46373	1.46373	0.0792198	0.599421	ENSG00000049249	No	No	No		No	Not Detected
DENR	2256.21	-0.110432	0.0629359	0.92631	1.07955	0.0793139	0.59974	ENSG00000139726	No	No	No		No	No
METAP1D	105.246	0.263616	0.15029	1.20048	1.20048	0.079423	0.599872	ENSG00000172878	No	No	No		No	Not Detected
SMIM4	149.899	-0.261109	0.148867	0.834446	1.1984	0.0794353	0.599872	ENSG00000168273	No	No	No		No	Not Detected
GPALPP1	732.932	-0.143734	0.0819828	0.905173	1.10476	0.0795641	0.600161	ENSG00000133114	No	No	No		No	Not Detected
KLHL21	137.272	0.278598	0.158928	1.21302	1.21302	0.079604	0.600161	ENSG00000162413	No	No	No		No	Not Detected
PRR4	111.261	-0.481584	0.274745	0.716191	1.39628	0.0796297	0.600161	ENSG00000263247	No	No	No		No	Not Detected
FEN1	211.638	0.272881	0.155761	1.20822	1.20822	0.0797869	0.600953	ENSG00000168496	No	No	No		No	No
PAN3	3744.32	-0.0740299	0.0422748	0.949981	1.05265	0.0799182	0.60155	ENSG00000152520	No	No	No		No	Not Detected
TPRG1	94.0652	-0.435504	0.248964	0.739435	1.35238	0.0802456	0.601605	ENSG00000188001	No	No	No		No	Not Detected
RABGEF1	734.903	-0.127222	0.0727315	0.915593	1.09219	0.0802571	0.601605	ENSG00000154710	No	No	No		No	Not Detected
LRRN3	1843.49	0.247177	0.141338	1.18688	1.18688	0.0803206	0.601605	ENSG00000173114	No	No	No		No	Not Detected
ADAM22	451.105	-0.208263	0.1191	0.865579	1.1553	0.0803523	0.601605	ENSG00000008277	No	No	No		No	Not Detected
CHMP7	4459.66	0.15903	0.0909524	1.11654	1.11654	0.0803787	0.601605	ENSG00000147457	No	No	No		No	No
MEST	394.957	0.30486	0.174359	1.2353	1.2353	0.0803839	0.601605	ENSG00000106484	No	No	No		No	Not Detected
TRIM69	114.591	-0.339515	0.194183	0.790307	1.26533	0.0803898	0.601605	ENSG00000185880	No	No	No		No	Not Detected
RAB3D	200.974	0.266544	0.152478	1.20292	1.20292	0.0804499	0.601605	ENSG00000105514	No	No	No		No	Not Detected
TRIM28	4873.75	0.101862	0.0582826	1.07316	1.07316	0.0805127	0.601605	ENSG00000130726	No	No	No		No	No
PDS5B	3872.32	-0.0838118	0.0479587	0.943561	1.05981	0.0805364	0.601605	ENSG00000083642	No	No	No		No	No
FLNB	7052.27	0.141483	0.0809679	1.10304	1.10304	0.0805687	0.601605	ENSG00000136068	No	No	No		Yes	No
WAC	6770.42	-0.0941824	0.0539074	0.936803	1.06746	0.0806175	0.601605	ENSG00000095787	No	No	No		No	Not Detected
MRPL46	388.07	-0.161558	0.092486	0.894059	1.11849	0.0806658	0.601605	ENSG00000259494	No	No	No		No	Not Detected
OPA3	68.0529	0.231882	0.132746	1.17437	1.17437	0.0806709	0.601605	ENSG00000125741	No	No	No		No	Not Detected
GK5	488.391	0.213166	0.122046	1.15923	1.15923	0.0807076	0.601605	ENSG00000175066	No	No	No		No	Not Detected
NUDT15	141.751	0.216813	0.124234	1.16216	1.16216	0.0809492	0.602546	ENSG00000136159	No	No	No		No	Not Detected
CEP295	1103.24	-0.136262	0.0781099	0.909874	1.09905	0.0810743	0.602546	ENSG00000166004	No	No	No		No	Not Detected
DPYD	6279.07	0.117304	0.0672445	1.08471	1.08471	0.0810814	0.602546	ENSG00000188641	No	No	No		No	No
TPT1	149006	-0.131019	0.0751101	0.913186	1.09507	0.0810972	0.602546	ENSG00000133112	No	No	No		No	No
ANAPC4	1322.82	-0.114834	0.065836	0.923489	1.08285	0.0811181	0.602546	ENSG00000053900	No	No	No		No	Not Detected
SLC17A9	115.486	0.316211	0.181307	1.24506	1.24506	0.0811471	0.602546	ENSG00000101194	No	No	No		No	Not Detected
SCAMP4	253.826	0.191513	0.109837	1.14196	1.14196	0.0812289	0.602766	ENSG00000227500	No	No	No		No	Not Detected
SURF6	221.767	0.139979	0.0803681	1.10189	1.10189	0.0815561	0.604118	ENSG00000148296	No	No	No		No	Not Detected
NLE1	430.388	0.249277	0.143127	1.18861	1.18861	0.081569	0.604118	ENSG00000073536	No	No	No		No	Not Detected
WARS1	964.791	0.17242	0.0990236	1.12695	1.12695	0.0816474	0.604118	ENSG00000140105	No	No	No		No	Not Detected
ANKRD10	1595.51	0.109382	0.0628332	1.07877	1.07877	0.0817134	0.604118	ENSG00000088448	No	No	No		Yes	Not Detected
ORC1	181.299	0.472974	0.271747	1.38797	1.38797	0.0817724	0.604118	ENSG00000085840	No	No	No		No	Not Detected
AHDC1	297.529	0.214393	0.123201	1.16022	1.16022	0.0818262	0.604118	ENSG00000126705	No	No	No		No	Not Detected
FOPNL	397.784	0.112979	0.0649241	1.08146	1.08146	0.08183	0.604118	ENSG00000133393	No	No	No		No	Not Detected
DUS1L	1099.31	0.101451	0.0583201	1.07285	1.07285	0.0819381	0.604529	ENSG00000169718	No	No	No		No	Not Detected
H1-5	1290.93	0.424484	0.244171	1.34209	1.34209	0.0821281	0.605544	ENSG00000184357	No	No	No		Not detected	Not Detected
RPS19	86479.8	-0.127086	0.0731429	0.915679	1.09209	0.0822978	0.606408	ENSG00000105372	No	No	No		No	No
BACH2	1129.39	0.160352	0.092308	1.11756	1.11756	0.0823631	0.606502	ENSG00000112182	No	No	No	rs72928038	No	Not Detected
CCDC107	376.993	-0.150018	0.0863763	0.901239	1.10958	0.0824231	0.606524	ENSG00000159884	No	No	No		No	Not Detected
CRIPT	246.436	-0.204681	0.117921	0.86773	1.15243	0.082609	0.606524	ENSG00000119878	No	No	No		No	Not Detected
AKT2	5342.26	0.07775	0.0447948	1.05537	1.05537	0.0826181	0.606524	ENSG00000105221	No	No	No		No	Not Detected
SPEG	83.582	0.367448	0.211707	1.29007	1.29007	0.0826266	0.606524	ENSG00000072195	No	No	No		No	Not Detected
C7orf31	312.403	-0.187299	0.107914	0.878249	1.13863	0.0826289	0.606524	ENSG00000153790	No	No	No		No	Not Detected
ZNF638	6601.41	-0.0839284	0.048371	0.943485	1.0599	0.0827236	0.606832	ENSG00000075292	No	No	No		No	Not Detected
NDUFS5	2543.82	-0.119321	0.0687842	0.920621	1.08622	0.082791	0.606941	ENSG00000168653	No	No	No		No	No
AGAP1	803.593	0.29198	0.168379	1.22432	1.22432	0.0829058	0.607397	ENSG00000157985	No	No	No		No	Not Detected
CCDC43	335.516	0.137936	0.0795749	1.10033	1.10033	0.0830229	0.607869	ENSG00000180329	No	No	No		No	Not Detected
CEP350	8689.37	-0.0872266	0.0503478	0.941331	1.06233	0.083188	0.608375	ENSG00000135837	No	No	No		No	Not Detected
PAFAH2	597.424	0.148979	0.0859946	1.10878	1.10878	0.0831975	0.608375	ENSG00000158006	No	No	No		No	Not Detected
GPRASP2	66.7268	0.430969	0.248889	1.34814	1.34814	0.0833495	0.608749	ENSG00000158301	No	No	No		No	Not Detected
TNFRSF13C	92.8156	0.338618	0.195558	1.26454	1.26454	0.0833542	0.608749	ENSG00000159958	No	No	No		No	Not Detected
PLEKHG3	1071.3	0.268253	0.155005	1.20435	1.20435	0.0835219	0.608932	ENSG00000126822	No	No	No		No	Not Detected
ZNF184	575.41	-0.150511	0.0869723	0.900931	1.10996	0.0835297	0.608932	ENSG00000096654	No	No	No		No	Not Detected
SLC25A45	229.498	0.18002	0.104026	1.1329	1.1329	0.0835375	0.608932	ENSG00000162241	No	No	No		No	Not Detected
PIGQ	210.244	0.181691	0.105039	1.13421	1.13421	0.0836748	0.609225	ENSG00000007541	No	No	No		No	Not Detected
ZEB2	4498.8	0.203113	0.117447	1.15118	1.15118	0.0837386	0.609225	ENSG00000169554	No	No	No		No	Not Detected
COMMD5	138.621	0.198017	0.114516	1.14712	1.14712	0.0837807	0.609225	ENSG00000170619	No	No	No		No	Not Detected
RBL1	1050.96	0.122923	0.07109	1.08894	1.08894	0.0837888	0.609225	ENSG00000080839	No	No	No		Yes	Not Detected
PRPSAP1	553.568	0.134892	0.0780668	1.09801	1.09801	0.0840055	0.610415	ENSG00000161542	No	No	No		No	Yes
RAB14	898.657	0.105248	0.0609212	1.07568	1.07568	0.0840595	0.610423	ENSG00000119396	No	No	No		No	No
H2AC15	2521.9	0.206	0.119282	1.15349	1.15349	0.0841661	0.61075	ENSG00000275221	No	No	No		Not detected	Not Detected
H4C4	710.686	0.23136	0.133985	1.17394	1.17394	0.0842103	0.61075	ENSG00000277157	No	No	No		Not detected	Not Detected
U2AF2	1296.71	0.0850119	0.0492741	1.0607	1.0607	0.0844758	0.61229	ENSG00000063244	No	No	No		No	No
GTF2H2	1482.77	-0.726783	0.421478	0.60425	1.65494	0.0846412	0.612518	ENSG00000275045	No	No	No		Yes	Not Detected
TMEM237	168.958	0.270189	0.156751	1.20597	1.20597	0.0847659	0.612518	ENSG00000155755	No	No	No		No	Not Detected
ZNF189	453.598	-0.134319	0.077935	0.9111	1.09757	0.0848028	0.612518	ENSG00000136870	No	No	No		No	Not Detected
PATJ	2742.1	-0.140948	0.0817825	0.906923	1.10263	0.084808	0.612518	ENSG00000132849	No	No	No		No	Not Detected
ZNF431	2595.55	-0.119864	0.0695504	0.920274	1.08663	0.0848142	0.612518	ENSG00000196705	No	No	No		Yes	Not Detected
RAMACL	226.648	0.219234	0.12722	1.16412	1.16412	0.0848388	0.612518	ENSG00000235272	No	No	No		No	Not Detected
XPO6	7564.05	0.0749615	0.043505	1.05333	1.05333	0.0848788	0.612518	ENSG00000169180	No	No	No		No	Not Detected
UGP2	3314.83	-0.0822054	0.0477561	0.944613	1.05864	0.0851857	0.614349	ENSG00000169764	No	No	No		No	No
GOLGA8A	3244.15	-0.246956	0.143521	0.842673	1.1867	0.085307	0.614839	ENSG00000175265	No	No	No		No	Not Detected
AKR1C3	449.637	0.701512	0.407802	1.62621	1.62621	0.0853909	0.615033	ENSG00000196139	No	No	No		Yes	No
NPIPB15	210.085	-1.18678	0.690005	0.439283	2.27644	0.0854405	0.615033	ENSG00000196436	No	No	No		Not detected	Not Detected
THOC2	4231.84	-0.0949972	0.0552436	0.936274	1.06806	0.0855043	0.615109	ENSG00000125676	No	No	No		Yes	No
MCF2L	266.871	-0.19784	0.11507	0.871855	1.14698	0.0855601	0.615127	ENSG00000126217	No	No	No		No	Not Detected
SDF2L1	291.233	0.168881	0.0983006	1.12419	1.12419	0.0857951	0.616107	ENSG00000128228	No	No	No		No	Not Detected
UBE2W	156.397	0.200496	0.116705	1.14909	1.14909	0.0858033	0.616107	ENSG00000104343	No	No	No		No	Not Detected
ZFP91-CNTF	1961.24	-0.106618	0.062078	0.928763	1.0767	0.0858913	0.616356	ENSG00000255073	No	No	No		Not detected	Not Detected
CENPU	93.4969	0.41718	0.243045	1.33532	1.33532	0.0860757	0.617295	ENSG00000151725	No	No	No		No	Not Detected
ZNF252P	500.68	-0.149759	0.0872711	0.901401	1.10938	0.0861574	0.617477	ENSG00000196922	No	No	No		No	Not Detected
NME6	121.278	0.199656	0.116367	1.14842	1.14842	0.0862081	0.617477	ENSG00000172113	No	No	No		No	Not Detected
NCOA7	2122.41	-0.119444	0.0696707	0.920542	1.08632	0.086454	0.617625	ENSG00000111912	No	No	No		No	Not Detected
SIVA1	447.304	0.204708	0.119441	1.15245	1.15245	0.086549	0.617625	ENSG00000184990	No	No	No		No	Not Detected
ZNF506	2826.8	-0.0982056	0.0573219	0.934194	1.07044	0.0866703	0.617625	ENSG00000081665	No	No	No		Yes	Not Detected
RIMBP3B	159.7	-1.1948	0.697492	0.436846	2.28914	0.0867126	0.617625	ENSG00000274600	No	No	No		No	Not Detected
ANXA2R	236.529	0.172561	0.100774	1.12706	1.12706	0.086831	0.617625	ENSG00000177721	No	No	No		No	Not Detected
POLR2A	98.2782	0.625566	0.365363	1.54282	1.54282	0.0868639	0.617625	ENSG00000181222	No	No	No		No	No
SHISA5	2959.89	0.0990976	0.0579293	1.0711	1.0711	0.0871429	0.617625	ENSG00000164054	No	No	No		No	Not Detected
ZNF582	122.243	-0.259944	0.151964	0.83512	1.19743	0.0871613	0.617625	ENSG00000018869	No	No	No		No	Not Detected
RABEP1	3105.78	-0.101812	0.0595413	0.931862	1.07312	0.0872784	0.617625	ENSG00000029725	No	No	No		No	Not Detected
RPL37A	48624.5	-0.120633	0.0705624	0.919784	1.08721	0.0873413	0.617625	ENSG00000197756	No	No	No		No	No
PTBP1	3500.9	0.10339	0.0604891	1.0743	1.0743	0.0874069	0.617625	ENSG00000011304	No	No	No		No	No
ZNF224	941.383	-0.129249	0.0756397	0.914307	1.09372	0.0874984	0.617625	ENSG00000267680	No	No	No		No	Not Detected
HAUS2	353.338	-0.148783	0.0870733	0.902011	1.10863	0.0875039	0.617625	ENSG00000137814	No	No	No		No	Not Detected
CASC3	2432.06	-0.0826337	0.0483734	0.944332	1.05895	0.0875906	0.617625	ENSG00000108349	No	No	No		No	Not Detected
DPF2	2142.79	-0.0837237	0.0490208	0.943619	1.05975	0.0876509	0.617625	ENSG00000133884	No	No	No		No	No
NFIC	407.7	0.162135	0.0949617	1.11894	1.11894	0.0877525	0.617625	ENSG00000141905	No	No	No		No	Not Detected
DENND4B	2146.11	0.081602	0.0477944	1.05819	1.05819	0.0877558	0.617625	ENSG00000198837	No	No	No		No	Not Detected
PITPNM1	899.398	0.123153	0.0721447	1.08911	1.08911	0.0878163	0.617625	ENSG00000110697	No	No	No		Yes	Not Detected
BCR	5926.73	-0.129965	0.0761495	0.913853	1.09427	0.0878756	0.617625	ENSG00000186716	No	No	No		No	Not Detected
AC118281.1	505.274	0.387699	0.227242	1.3083	1.3083	0.0879888	0.617625	ENSG00000288380	No	No	No		Not detected	Not Detected
GORAB	768.472	-0.186922	0.109561	0.878478	1.13833	0.0879891	0.617625	ENSG00000120370	No	No	No		No	Not Detected
LMAN1	4831.02	0.0743306	0.0435776	1.05287	1.05287	0.0880627	0.617625	ENSG00000074695	No	No	No		No	No
SEMA4F	327.929	0.169231	0.0992299	1.12446	1.12446	0.0881116	0.617625	ENSG00000135622	No	No	No		No	Not Detected
MRPS11	466.215	0.158547	0.0929662	1.11616	1.11616	0.088114	0.617625	ENSG00000181991	No	No	No		No	Not Detected
HSBP1L1	83.9102	-0.270155	0.158485	0.82923	1.20594	0.0882664	0.617625	ENSG00000226742	No	No	No		No	Not Detected
GOLGA8K	165.588	0.953082	0.559192	1.936	1.936	0.0883079	0.617625	ENSG00000249931	No	No	No		Not detected	Not Detected
MAD2L2	207.989	0.188866	0.110817	1.13987	1.13987	0.0883245	0.617625	ENSG00000116670	No	No	No		No	Not Detected
EVI5	94.3992	-0.322667	0.189369	0.79959	1.25064	0.0883979	0.617625	ENSG00000067208	No	No	No	rs11809700	No	Not Detected
ZBTB43	269.047	-0.158936	0.0932796	0.895685	1.11646	0.088406	0.617625	ENSG00000169155	No	No	No		No	Not Detected
NAF1	271.313	0.158609	0.0930964	1.11621	1.11621	0.0884361	0.617625	ENSG00000145414	No	No	No		No	Not Detected
VPREB3	108.329	-0.515371	0.302502	0.699613	1.42936	0.0884384	0.617625	ENSG00000128218	No	No	No		Not detected	Not Detected
NDFIP1	6524.71	0.100671	0.0590899	1.07227	1.07227	0.0884385	0.617625	ENSG00000131507	No	No	No	rs249677	Yes	Not Detected
TFDP2	765.914	0.158755	0.0932203	1.11632	1.11632	0.0885673	0.617625	ENSG00000114126	No	No	No		No	Not Detected
SLC9A3R1	4912.51	0.100367	0.058952	1.07205	1.07205	0.0886572	0.617625	ENSG00000109062	No	No	No		No	No
CPT1A	3373.89	-0.254347	0.149497	0.838367	1.1928	0.0888773	0.617625	ENSG00000110090	No	No	No		No	No
SPDYE12P	172.838	0.588225	0.345803	1.5034	1.5034	0.0889354	0.617625	ENSG00000184616	No	No	No		Not detected	Not Detected
PDK1	1642.61	0.159754	0.0939282	1.1171	1.1171	0.0889781	0.617625	ENSG00000152256	No	No	No		Yes	No
DDX60L	2423.36	-0.154925	0.0911139	0.898179	1.11336	0.0890663	0.617625	ENSG00000181381	No	No	No		No	Not Detected
L3HYPDH	62.2205	0.275944	0.1623	1.21079	1.21079	0.089092	0.617625	ENSG00000126790	No	No	No		No	Not Detected
WDR34	65.252	0.294324	0.173111	1.22631	1.22631	0.0890933	0.617625	ENSG00000119333	No	No	No		No	Not Detected
TSEN34	116.106	0.560783	0.329835	1.47507	1.47507	0.0890947	0.617625	ENSG00000170892	No	No	No		No	Not Detected
NOL8	1485.87	-0.0886046	0.0521277	0.940432	1.06334	0.089176	0.617625	ENSG00000198000	No	No	No		No	Not Detected
NUFIP2	3249.22	-0.0783727	0.0461128	0.947125	1.05583	0.0892085	0.617625	ENSG00000108256	No	No	No		No	Not Detected
ETV6	478.509	-0.147857	0.0869988	0.90259	1.10792	0.0892201	0.617625	ENSG00000139083	No	No	No		No	Not Detected
TMEM99	71.1121	-0.290776	0.171098	0.817462	1.2233	0.0892301	0.617625	ENSG00000167920	No	No	No		No	Not Detected
LYN	1369.08	0.185291	0.109067	1.13705	1.13705	0.0893424	0.617625	ENSG00000254087	No	No	No		No	No
EGLN1	2349.29	0.0819149	0.048225	1.05842	1.05842	0.0893945	0.617625	ENSG00000135766	No	No	No		No	Not Detected
IMP3	264.147	0.187411	0.110334	1.13872	1.13872	0.0893969	0.617625	ENSG00000177971	No	No	No		No	Not Detected
PPP1CC	4061.14	0.0618991	0.0364434	1.04384	1.04384	0.0894138	0.617625	ENSG00000186298	No	No	No		No	No
PDK3	215.18	0.361526	0.212878	1.28478	1.28478	0.0894555	0.617625	ENSG00000067992	No	No	No		No	Yes
SCMH1	1779.35	0.151592	0.0892731	1.11079	1.11079	0.0894942	0.617625	ENSG00000010803	No	No	No		No	Not Detected
CSRP1	479.913	0.122491	0.0721355	1.08861	1.08861	0.0894961	0.617625	ENSG00000159176	No	No	No		Yes	No
HEXIM1	893.376	0.138153	0.0813667	1.1005	1.1005	0.0895252	0.617625	ENSG00000186834	No	No	No		Yes	Not Detected
PCDH1	89.2051	0.605424	0.35664	1.52143	1.52143	0.089588	0.617625	ENSG00000156453	No	No	No		Not detected	Not Detected
LTN1	2338.25	0.0771825	0.045467	1.05496	1.05496	0.0895923	0.617625	ENSG00000198862	No	No	No		No	Not Detected
TFDP1	936.256	0.154937	0.091305	1.11337	1.11337	0.0897119	0.617625	ENSG00000198176	No	No	No		No	Not Detected
APP	2576.68	0.179511	0.105791	1.1325	1.1325	0.0897258	0.617625	ENSG00000142192	No	No	No		No	Not Detected
FAM184A	90.0904	0.352485	0.207731	1.27676	1.27676	0.0897277	0.617625	ENSG00000111879	No	No	No		No	Not Detected
UBE2B	2979.49	-0.0837726	0.0493749	0.943587	1.05979	0.0897604	0.617625	ENSG00000119048	No	No	No		No	Not Detected
N4BP3	64.2425	0.296071	0.174515	1.2278	1.2278	0.0897838	0.617625	ENSG00000145911	No	No	No		No	Not Detected
AC098582.1	253.119	0.242148	0.142747	1.18275	1.18275	0.0898196	0.617625	ENSG00000287542	No	No	No		Not detected	Not Detected
H2AC16	984.63	0.495566	0.292157	1.40987	1.40987	0.0898418	0.617625	ENSG00000276903	No	No	No		Not detected	Not Detected
GIMAP7	12165.7	-0.126915	0.0748217	0.915788	1.09196	0.0898421	0.617625	ENSG00000179144	No	No	No		No	No
TYMS	105.247	0.579686	0.341818	1.49452	1.49452	0.0899064	0.617625	ENSG00000176890	No	No	No		No	Not Detected
TMEM126A	487.164	-0.117247	0.0691456	0.921945	1.08466	0.0899521	0.617625	ENSG00000171202	No	No	No		Yes	No
GSTK1	4857.14	-0.0968875	0.0571431	0.935048	1.06946	0.0899763	0.617625	ENSG00000197448	No	No	No		No	No
PIGM	357.225	0.184382	0.108758	1.13633	1.13633	0.090011	0.617625	ENSG00000143315	No	No	No		No	Not Detected
POMGNT1	1929.97	-0.0992682	0.0585654	0.933506	1.07123	0.0900759	0.617625	ENSG00000085998	No	No	No		No	Not Detected
CMKLR1	240.915	0.406233	0.239781	1.32522	1.32522	0.090231	0.617625	ENSG00000174600	No	No	No		No	Not Detected
IGF1R	1734.97	0.196106	0.115761	1.1456	1.1456	0.0902542	0.617625	ENSG00000140443	No	No	No		No	Not Detected
CENPF	204.683	0.392093	0.231452	1.3123	1.3123	0.0902544	0.617625	ENSG00000117724	No	No	No		No	Not Detected
AL136298.3	82.4322	0.338572	0.199864	1.2645	1.2645	0.0902622	0.617625	ENSG00000259086	No	No	No		Not detected	Not Detected
ZMYM3	827.616	0.11747	0.0693439	1.08483	1.08483	0.0902627	0.617625	ENSG00000147130	No	No	No		No	Not Detected
POLR2E	1218.65	0.140582	0.0830015	1.10235	1.10235	0.0903179	0.617625	ENSG00000099817	No	No	No		Yes	No
SRPRB	1489.61	-0.1276	0.0753628	0.915353	1.09247	0.0904291	0.617625	ENSG00000144867	No	No	No		No	No
CARNMT1	878.603	0.141154	0.0833892	1.10279	1.10279	0.0905096	0.617625	ENSG00000156017	No	No	No		No	Not Detected
PDZK1	145.174	-0.438316	0.258947	0.737996	1.35502	0.0905146	0.617625	ENSG00000174827	No	No	No		Not detected	Not Detected
IGSF8	610.361	0.0908644	0.0536843	1.06501	1.06501	0.0905374	0.617625	ENSG00000162729	No	No	No		No	Not Detected
SPDYE7P	89.4577	-0.762086	0.450293	0.589643	1.69594	0.0905656	0.617625	ENSG00000179994	No	No	No		Not detected	Not Detected
ACP6	180.694	-0.219631	0.129805	0.858785	1.16444	0.0906438	0.617625	ENSG00000162836	No	No	No		No	Not Detected
ITGB7	6646.53	0.0954282	0.0563998	1.06838	1.06838	0.0906468	0.617625	ENSG00000139626	No	No	No		No	Not Detected
ATP2A3	11141.3	0.0916838	0.0541909	1.06561	1.06561	0.0906713	0.617625	ENSG00000074370	No	No	No		Yes	No
CPTP	76.3677	0.309638	0.183109	1.2394	1.2394	0.0908358	0.618092	ENSG00000224051	No	No	No		No	Not Detected
ZNF493	2967.26	0.134231	0.0793821	1.09751	1.09751	0.090847	0.618092	ENSG00000196268	No	No	No		Yes	Not Detected
F2R	1852.43	0.240528	0.142279	1.18143	1.18143	0.0909254	0.61826	ENSG00000181104	No	No	No		No	Not Detected
RIDA	145.285	0.257	0.152099	1.19499	1.19499	0.091089	0.618381	ENSG00000132541	No	No	No		No	Not Detected
ALG5	983.203	-0.134286	0.0794857	0.911121	1.09755	0.0911358	0.618381	ENSG00000120697	No	No	No		No	Not Detected
ATMIN	1494.81	-0.0754991	0.0447115	0.949014	1.05373	0.0912992	0.618381	ENSG00000166454	No	No	No		No	Not Detected
SERPINE2	107.705	0.51546	0.305321	1.42945	1.42945	0.0913617	0.618381	ENSG00000135919	No	No	No		No	Not Detected
TSPAN18	179.691	-0.354601	0.210063	0.782086	1.27863	0.0913981	0.618381	ENSG00000157570	No	No	No		Yes	Not Detected
POLL	257.57	0.142688	0.084537	1.10396	1.10396	0.0914345	0.618381	ENSG00000166169	No	No	No		No	Not Detected
TTC31	790.678	-0.164686	0.0975787	0.892123	1.12092	0.0914651	0.618381	ENSG00000115282	No	No	No		No	Not Detected
SDHAP1	2331.39	0.253105	0.149969	1.19177	1.19177	0.0914656	0.618381	ENSG00000185485	No	No	No		No	Not Detected
VRK2	870.387	-0.112257	0.0665166	0.92514	1.08092	0.0914777	0.618381	ENSG00000028116	No	No	No		No	Not Detected
DHCR24	346.347	0.338841	0.200834	1.26474	1.26474	0.0915701	0.618381	ENSG00000116133	No	No	No		No	Not Detected
CHEK2	352.2	-0.209396	0.124118	0.8649	1.1562	0.0915906	0.618381	ENSG00000183765	No	No	No		No	Not Detected
GOSR1	856.967	-0.182377	0.108132	0.88125	1.13475	0.0916761	0.618381	ENSG00000108587	No	No	No		No	Not Detected
ICAM1	183.893	0.237086	0.140581	1.17861	1.17861	0.0917038	0.618381	ENSG00000090339	No	No	No		No	Not Detected
MGST2	154.621	-0.589637	0.349718	0.66451	1.50487	0.0917891	0.618381	ENSG00000085871	No	No	No		No	Not Detected
BANK1	1328.68	-0.311437	0.184722	0.805839	1.24094	0.0918005	0.618381	ENSG00000153064	No	No	No		Yes	Not Detected
MRPS5	1492.46	-0.126255	0.0748855	0.916207	1.09146	0.0918006	0.618381	ENSG00000144029	No	No	No		No	Not Detected
SLC25A39	1295.3	0.128985	0.0765451	1.09352	1.09352	0.0919711	0.619105	ENSG00000013306	No	No	No		No	Not Detected
RBBP6	2602.5	-0.115308	0.0684389	0.923185	1.08321	0.0920202	0.619105	ENSG00000122257	No	No	No		No	Not Detected
TLK1	4304.48	-0.095814	0.056877	0.935744	1.06867	0.092069	0.619105	ENSG00000198586	No	No	No		No	Not Detected
SLC12A7	473.105	0.661612	0.392897	1.58185	1.58185	0.0921949	0.619117	ENSG00000276482	No	No	No		No	Not Detected
EXOSC9	1636.67	-0.106247	0.0631003	0.929002	1.07642	0.0922253	0.619117	ENSG00000123737	No	No	No		No	No
UXS1	2339.93	0.119077	0.0707216	1.08604	1.08604	0.0922321	0.619117	ENSG00000115652	No	No	No		No	Not Detected
CCAR1	3895.04	-0.101432	0.0602522	0.932107	1.07284	0.0922854	0.619117	ENSG00000060339	No	No	No		No	No
CHST2	78.2883	0.462985	0.275179	1.37839	1.37839	0.0924746	0.620026	ENSG00000175040	No	No	No		No	Not Detected
YIF1B	289.251	0.192489	0.114453	1.14273	1.14273	0.0926057	0.620544	ENSG00000167645	No	No	No		No	Not Detected
BCKDHA	375.22	-0.187193	0.111329	0.878313	1.13855	0.0926771	0.62061	ENSG00000248098	No	No	No		No	No
MCTP1	61.942	0.31245	0.185849	1.24181	1.24181	0.092723	0.62061	ENSG00000175471	No	No	No		No	Not Detected
OMA1	2548.28	-0.135626	0.0807158	0.910275	1.09857	0.092901	0.621142	ENSG00000162600	No	No	No		No	Not Detected
ZKSCAN8	1124.04	-0.105631	0.0628663	0.929399	1.07596	0.0929103	0.621142	ENSG00000198315	No	No	No		No	Not Detected
CR2	823.7	-0.271918	0.161875	0.828218	1.20741	0.0929966	0.621333	ENSG00000117322	No	No	No		No	Not Detected
NLRP3	464.229	-0.402216	0.239479	0.756695	1.32154	0.0930465	0.621333	ENSG00000162711	No	No	No		No	Not Detected
GTF3A	6492.57	-0.109621	0.0653031	0.926832	1.07894	0.0932211	0.621738	ENSG00000122034	No	No	No		No	Not Detected
TIAM2	94.3903	-0.276052	0.164454	0.825848	1.21088	0.0932306	0.621738	ENSG00000146426	No	No	No		No	Not Detected
PIGO	378.054	0.131009	0.0780556	1.09506	1.09506	0.0932688	0.621738	ENSG00000165282	No	No	No		No	Not Detected
PLEKHA5	542.165	0.272004	0.162139	1.20748	1.20748	0.0934261	0.622427	ENSG00000052126	No	No	No		No	Not Detected
RHOU	572.478	-0.323669	0.19297	0.799035	1.25151	0.0934832	0.622448	ENSG00000116574	No	No	No		No	Not Detected
ZFP14	308.397	-0.179735	0.107213	0.882865	1.13268	0.0936528	0.622829	ENSG00000142065	No	No	No		No	Not Detected
FAM111A	1104.19	-0.121742	0.0726324	0.919077	1.08805	0.0937119	0.622829	ENSG00000166801	No	No	No		No	Not Detected
MED27	494.698	0.106285	0.0634149	1.07645	1.07645	0.0937333	0.622829	ENSG00000160563	No	No	No		No	Not Detected
CLSPN	132.07	0.465282	0.277667	1.38059	1.38059	0.0937999	0.622829	ENSG00000092853	No	No	No		No	Not Detected
SLC39A10	1684.5	-0.119598	0.07138	0.920444	1.08643	0.0938336	0.622829	ENSG00000196950	No	No	No		Yes	Not Detected
ZNF16	149.547	-0.159318	0.0951414	0.895448	1.11676	0.0940238	0.622829	ENSG00000170631	No	No	No		No	Not Detected
ZNF23	286.35	-0.213084	0.127267	0.862691	1.15916	0.0940707	0.622829	ENSG00000167377	No	No	No		No	Not Detected
TAF1A	174.326	-0.255212	0.152454	0.837864	1.19351	0.0941248	0.622829	ENSG00000143498	No	No	No		No	Not Detected
TGS1	2015.15	-0.105488	0.0630178	0.92949	1.07586	0.0941422	0.622829	ENSG00000137574	No	No	No		No	Not Detected
HMBOX1	892.1	-0.128987	0.0770576	0.914473	1.09353	0.0941486	0.622829	ENSG00000147421	No	No	No		No	Not Detected
ZHX3	154.532	0.144146	0.0861201	1.10508	1.10508	0.0941748	0.622829	ENSG00000174306	No	No	No		No	Not Detected
HAUS3	572.584	-0.137075	0.0819115	0.909361	1.09967	0.0942374	0.622829	ENSG00000214367	No	No	No		No	Not Detected
SEPTIN2	3898.11	0.0986804	0.0589836	1.07079	1.07079	0.0943245	0.622829	ENSG00000168385	No	No	No		No	Not Detected
MCU	273.344	-0.20408	0.121993	0.868092	1.15195	0.0943501	0.622829	ENSG00000156026	No	No	No		No	No
ADGRE5	12355.2	0.113077	0.067601	1.08153	1.08153	0.094383	0.622829	ENSG00000123146	No	No	No		No	Not Detected
MAP4	3506.43	-0.0969862	0.057985	0.934984	1.06954	0.0944041	0.622829	ENSG00000047849	No	No	No		No	No
STOX1	98.5992	1.06638	0.637833	2.09418	2.09418	0.0945471	0.623416	ENSG00000165730	No	No	No		No	Not Detected
TMEM161A	204.715	0.170111	0.101798	1.12515	1.12515	0.0947071	0.623945	ENSG00000064545	No	No	No		No	Not Detected
TMEM208	171.859	0.214883	0.128623	1.16061	1.16061	0.0947921	0.623945	ENSG00000168701	No	No	No		No	Not Detected
DONSON	190.674	0.207226	0.124044	1.15447	1.15447	0.0948022	0.623945	ENSG00000159147	No	No	No		No	Not Detected
NOA1	1824.09	0.0963699	0.0577054	1.06908	1.06908	0.0949128	0.623945	ENSG00000084092	No	No	No		No	Not Detected
MUC20P1	83.8824	-1.00293	0.600878	0.498986	2.00406	0.0950968	0.623945	ENSG00000224769	No	No	No		Not detected	Not Detected
ZNF277	1197.47	-0.129507	0.0775963	0.914144	1.09392	0.0951199	0.623945	ENSG00000198839	No	No	No		No	Not Detected
BZW1P2	176.008	1.25434	0.751604	2.38558	2.38558	0.0951405	0.623945	ENSG00000198406	No	No	No		No	Not Detected
TRA2A	2098.42	-0.107882	0.064645	0.927949	1.07764	0.0951497	0.623945	ENSG00000164548	No	No	No		No	No
ELK1	644.099	0.123977	0.0742925	1.08973	1.08973	0.0951634	0.623945	ENSG00000126767	No	No	No		No	Not Detected
RASAL3	2734.97	0.0933272	0.0559266	1.06683	1.06683	0.095168	0.623945	ENSG00000105122	No	No	No		No	No
DGKD	1504.49	0.128824	0.0772703	1.0934	1.0934	0.095477	0.625211	ENSG00000077044	No	No	No		No	Not Detected
MICAL3	998.773	-0.220305	0.132168	0.858384	1.16498	0.0955448	0.625211	ENSG00000243156	No	No	No		No	Not Detected
AHNAK	212407	-0.17408	0.104476	0.886333	1.12824	0.0956711	0.625211	ENSG00000124942	No	No	No		No	No
ERCC4	844.896	-0.154781	0.0929856	0.898269	1.11325	0.0959982	0.625211	ENSG00000175595	No	No	No		No	Not Detected
ZBTB20	356.476	0.153442	0.092182	1.11222	1.11222	0.096002	0.625211	ENSG00000181722	No	No	No		No	Not Detected
TLR1	601.071	-0.258974	0.155584	0.835682	1.19663	0.0960068	0.625211	ENSG00000174125	No	No	No		No	Not Detected
SRSF11	4132.64	-0.116369	0.0699151	0.922506	1.084	0.0960256	0.625211	ENSG00000116754	No	No	No		No	No
ZNF805	1128.11	0.115761	0.0695509	1.08355	1.08355	0.0960297	0.625211	ENSG00000204524	No	No	No		No	Not Detected
SF3B2	6565.9	-0.141873	0.0852393	0.906342	1.10334	0.0960303	0.625211	ENSG00000087365	No	No	No		No	No
LZTS2	123.134	0.179635	0.107937	1.1326	1.1326	0.0960601	0.625211	ENSG00000107816	No	No	No		No	Not Detected
MT-CYB	145.632	-0.305443	0.183548	0.809194	1.2358	0.0960912	0.625211	ENSG00000198727	No	No	No		No	Not Detected
PXDN	68.6779	1.50236	0.902855	2.83305	2.83305	0.0961114	0.625211	ENSG00000130508	No	No	No		Not detected	Not Detected
TYW5	184.893	0.216975	0.130471	1.16229	1.16229	0.0963093	0.626092	ENSG00000162971	No	No	No		No	Not Detected
DDX42	4538.39	-0.0737016	0.0443362	0.950197	1.05241	0.0964462	0.62635	ENSG00000198231	No	No	No		No	No
CLIP4	2211.82	-0.0834635	0.0502104	0.943789	1.05956	0.0964576	0.62635	ENSG00000115295	No	No	No		No	Not Detected
SYNJ2BP-COX16	94.3914	-0.286035	0.172163	0.820153	1.21928	0.0966298	0.627116	ENSG00000258644	No	No	No		No	Not Detected
IGHV3-13	123.77	-0.621169	0.37408	0.650144	1.53812	0.0968088	0.627924	ENSG00000211942	No	No	No		Not detected	Not Detected
PREX1	11751.3	0.108713	0.0654897	1.07827	1.07827	0.0969152	0.627944	ENSG00000124126	No	No	No		No	No
NDUFB5	1225.4	-0.0986448	0.0594257	0.93391	1.07077	0.0969208	0.627944	ENSG00000136521	No	No	No		No	Not Detected
AC245100.8	402.141	0.185215	0.111599	1.13699	1.13699	0.0969871	0.628021	ENSG00000280649	No	No	No		No	Not Detected
STIMATE-MUSTN1	322.813	0.162342	0.097886	1.1191	1.1191	0.09722	0.629026	ENSG00000248592	No	No	No		No	Not Detected
RNMT	885.335	-0.0948262	0.0571818	0.936385	1.06794	0.0972512	0.629026	ENSG00000101654	No	No	No		No	Yes
H2BC4	7751.9	0.131647	0.0794474	1.09554	1.09554	0.097514	0.629995	ENSG00000180596	No	No	No		Not detected	Not Detected
DRAM2	1038.67	-0.157414	0.0950127	0.896631	1.11529	0.0975654	0.629995	ENSG00000156171	No	No	No		No	Not Detected
OBSCN	7947.32	0.200656	0.121142	1.14922	1.14922	0.0976472	0.629995	ENSG00000154358	No	No	No		No	Not Detected
USF2	2970.46	-0.128468	0.0775689	0.914802	1.09313	0.0976856	0.629995	ENSG00000105698	No	No	No		No	Not Detected
TMEM141	340.621	-0.205475	0.124083	0.867253	1.15307	0.0977326	0.629995	ENSG00000244187	No	No	No		No	Not Detected
CREBL2	689.259	-0.111352	0.0672461	0.92572	1.08024	0.0977432	0.629995	ENSG00000111269	No	No	No		No	Not Detected
CORO1A	40542.1	0.0843332	0.0509352	1.0602	1.0602	0.0977833	0.629995	ENSG00000102879	No	No	No		No	No
ZNF658	1612.44	-0.188551	0.113928	0.877487	1.13962	0.0979247	0.630267	ENSG00000274349	No	No	No		No	Not Detected
FLNA	82492	0.122469	0.0740019	1.0886	1.0886	0.0979348	0.630267	ENSG00000196924	No	No	No		Yes	Yes
H1-3	6031.82	0.198778	0.120155	1.14773	1.14773	0.0980574	0.630356	ENSG00000124575	No	No	No		Not detected	Not Detected
ZNF628	114.2	0.250257	0.151282	1.18942	1.18942	0.0980784	0.630356	ENSG00000197483	No	No	No		No	Not Detected
RCN1P2	69.2147	-0.448214	0.271082	0.73295	1.36435	0.0982448	0.630356	ENSG00000214455	No	No	No		No	Not Detected
ALOX5	145.541	-0.311961	0.188697	0.805546	1.24139	0.0982825	0.630356	ENSG00000012779	No	No	No		No	Not Detected
MT-ND5	276.956	-0.231085	0.139802	0.851994	1.17372	0.0983415	0.630356	ENSG00000198786	No	No	No		No	Not Detected
BARD1	660.964	0.185276	0.112106	1.13703	1.13703	0.0983936	0.630356	ENSG00000138376	No	No	No		No	Not Detected
FDXR	78.488	0.275492	0.166754	1.21041	1.21041	0.098518	0.630356	ENSG00000161513	No	No	No		Yes	Not Detected
EIF1B	678.25	-0.117078	0.0708973	0.922054	1.08454	0.0986633	0.630356	ENSG00000114784	No	No	No		No	Not Detected
DRG1	1786.63	0.0934905	0.0566236	1.06695	1.06695	0.0987206	0.630356	ENSG00000185721	No	No	No		No	No
NME8	131.43	0.593321	0.359392	1.50872	1.50872	0.0987587	0.630356	ENSG00000086288	No	No	No		Not detected	Not Detected
SPAG5	216.548	0.292221	0.177039	1.22452	1.22452	0.0988189	0.630356	ENSG00000076382	No	No	No		Yes	Not Detected
LANCL2	244.426	0.158008	0.0957556	1.11575	1.11575	0.0989184	0.630356	ENSG00000132434	No	No	No		No	Not Detected
TOX4	2203.73	-0.0838223	0.0508001	0.943554	1.05982	0.0989346	0.630356	ENSG00000092203	No	No	No		No	Not Detected
EVI2B	8225.66	-0.121552	0.0736849	0.919198	1.0879	0.0990218	0.630356	ENSG00000185862	No	No	No		No	Not Detected
H2AC6	9418.8	0.104379	0.0632956	1.07503	1.07503	0.0991314	0.630356	ENSG00000180573	No	No	No		No	Not Detected
ABCD4	901.324	0.13142	0.0796983	1.09537	1.09537	0.0991534	0.630356	ENSG00000119688	No	No	No		No	Not Detected
KRI1	1770.07	-0.122329	0.0742	0.918703	1.08849	0.0992218	0.630356	ENSG00000129347	No	No	No		No	Not Detected
VSIG1	711.416	-0.179963	0.109171	0.882726	1.13285	0.0992596	0.630356	ENSG00000101842	No	No	No		No	Not Detected
ZNF260	713.001	-0.133331	0.0809321	0.911724	1.09682	0.0994679	0.631331	ENSG00000254004	No	No	No		No	Not Detected
SEC13	1485.73	0.0703621	0.0427257	1.04998	1.04998	0.0995928	0.631777	ENSG00000157020	No	No	No		No	No
NEDD9	1509.68	0.11267	0.0684588	1.08123	1.08123	0.0998035	0.632765	ENSG00000111859	No	No	No		No	Not Detected
CCDC69	3815.95	0.119945	0.0728925	1.08669	1.08669	0.0998642	0.632802	ENSG00000198624	No	No	No		No	Not Detected
CSAD	121.354	0.301373	0.183237	1.23232	1.23232	0.100029	0.633272	ENSG00000139631	No	No	No		No	Not Detected
H2AC17	3018.39	0.234781	0.14278	1.17673	1.17673	0.100102	0.633272	ENSG00000278677	No	No	No		Not detected	Not Detected
UQCRC1	1452.54	0.0851229	0.0517787	1.06078	1.06078	0.100181	0.633272	ENSG00000010256	No	No	No		No	No
TMEM223	179.041	0.187841	0.114284	1.13906	1.13906	0.100253	0.633272	ENSG00000168569	No	No	No		No	Not Detected
ZNF530	338.213	-0.171442	0.104308	0.887955	1.12618	0.100258	0.633272	ENSG00000183647	No	No	No		No	Not Detected
PHF20L1	2504.34	-0.0988683	0.0601762	0.933765	1.07093	0.100387	0.633272	ENSG00000129292	No	No	No		No	Not Detected
ZNF383	744.546	-0.135644	0.0825645	0.910263	1.09858	0.100406	0.633272	ENSG00000188283	No	No	No		No	Not Detected
FGFBP2	452.819	0.351776	0.214144	1.27613	1.27613	0.100443	0.633272	ENSG00000137441	No	No	No		No	Not Detected
ETNK1	1617.61	0.137749	0.0838769	1.10019	1.10019	0.100534	0.633272	ENSG00000139163	No	No	No		No	Not Detected
MDFIC	1888.95	-0.137465	0.0837163	0.909115	1.09997	0.100584	0.633272	ENSG00000135272	No	No	No		No	Not Detected
NADK	830.682	0.116276	0.070813	1.08393	1.08393	0.100588	0.633272	ENSG00000008130	No	No	No		No	Not Detected
ATP6V1G1	1473.17	-0.131188	0.079897	0.913079	1.0952	0.100597	0.633272	ENSG00000136888	No	No	No		No	Yes
HEATR6	498.587	0.170187	0.10371	1.1252	1.1252	0.100799	0.633367	ENSG00000068097	No	No	No		No	Not Detected
DYRK1B	103.373	0.172837	0.105336	1.12727	1.12727	0.100834	0.633367	ENSG00000105204	No	No	No		Yes	Not Detected
ZNF480	1319.07	-0.0879646	0.0536347	0.940849	1.06287	0.100991	0.633367	ENSG00000198464	No	No	No		No	Not Detected
SPSB2	78.8559	0.252566	0.154027	1.19132	1.19132	0.101056	0.633367	ENSG00000111671	No	No	No		No	Not Detected
LRP6	175.236	0.387782	0.236531	1.30838	1.30838	0.101118	0.633367	ENSG00000070018	No	No	No		No	Not Detected
CORO1B	120.667	0.215097	0.131207	1.16078	1.16078	0.101135	0.633367	ENSG00000172725	No	No	No		No	Not Detected
MDP1	150.155	-0.310619	0.18949	0.806296	1.24024	0.101164	0.633367	ENSG00000213920	No	No	No		No	Not Detected
SCLY	200.421	-0.238073	0.145249	0.847877	1.17942	0.101198	0.633367	ENSG00000132330	No	No	No		No	No
INPP4A	4042.85	0.0929933	0.0567485	1.06658	1.06658	0.101278	0.633367	ENSG00000040933	No	No	No		No	No
CSGALNACT1	1670.79	-0.307171	0.187456	0.808225	1.23728	0.10129	0.633367	ENSG00000147408	No	No	No		No	Not Detected
TMEM189	362.117	0.189195	0.115471	1.14013	1.14013	0.101326	0.633367	ENSG00000240849	No	No	No		No	Not Detected
KPNA4	2451.13	0.0604921	0.0369264	1.04282	1.04282	0.101384	0.633392	ENSG00000186432	No	No	No		Yes	No
SYAP1	1416.82	-0.0775398	0.0473413	0.947672	1.05522	0.101445	0.633425	ENSG00000169895	No	No	No		No	Not Detected
CDC73	8294.48	-0.0849467	0.0518849	0.942819	1.06065	0.101586	0.633794	ENSG00000134371	No	No	No		No	No
NSUN3	442.737	-0.16499	0.100783	0.891934	1.12116	0.101614	0.633794	ENSG00000178694	No	No	No		No	Not Detected
TRUB1	523.473	-0.147985	0.0904558	0.90251	1.10802	0.101842	0.634873	ENSG00000165832	No	No	No		No	Not Detected
RPL7L1	1569.84	-0.0885926	0.0541736	0.94044	1.06333	0.101976	0.63537	ENSG00000146223	No	No	No		No	Not Detected
C1RL	179.659	-0.180864	0.110651	0.882174	1.13356	0.102143	0.636053	ENSG00000139178	No	No	No		No	Not Detected
SEPHS2	386.724	0.126828	0.0776132	1.09189	1.09189	0.102237	0.636053	ENSG00000179918	No	No	No		No	Not Detected
PVRIG	354.822	0.171882	0.105226	1.12653	1.12653	0.102373	0.636053	ENSG00000213413	No	No	No		Yes	Not Detected
RFX7	2319.43	-0.104468	0.0639587	0.930148	1.0751	0.102391	0.636053	ENSG00000181827	No	No	No		No	Not Detected
NIPSNAP2	1098.49	-0.131052	0.0802546	0.913165	1.09509	0.102478	0.636053	ENSG00000146729	No	No	No		No	Not Detected
TMTC2	132.648	-0.313474	0.192021	0.804702	1.2427	0.102574	0.636053	ENSG00000179104	No	No	No		No	Not Detected
ZNF257	632.05	-0.311871	0.19106	0.805596	1.24132	0.102611	0.636053	ENSG00000197134	No	No	No		No	Not Detected
MAP2K2	5400.53	0.0871171	0.0533851	1.06225	1.06225	0.102709	0.636053	ENSG00000126934	No	No	No		No	No
GMNN	104.964	0.349738	0.214359	1.27433	1.27433	0.102773	0.636053	ENSG00000112312	No	No	No		No	Not Detected
RBM34	590.176	0.215754	0.132291	1.16131	1.16131	0.102909	0.636053	ENSG00000188739	No	No	No		No	Not Detected
SLC30A1	185.183	0.202283	0.124034	1.15052	1.15052	0.102919	0.636053	ENSG00000170385	No	No	No		No	Not Detected
SAMSN1	1665.96	-0.18339	0.11247	0.880631	1.13555	0.102981	0.636053	ENSG00000155307	No	No	No		No	Not Detected
CAMSAP2	243.32	0.336562	0.20642	1.26274	1.26274	0.103002	0.636053	ENSG00000118200	No	No	No		No	Not Detected
TCP1	3338.03	0.0927448	0.0568842	1.0664	1.0664	0.103014	0.636053	ENSG00000120438	No	No	No		No	No
RTF1	2549.48	-0.0715359	0.0438804	0.951624	1.05083	0.103049	0.636053	ENSG00000137815	No	No	No		No	Not Detected
MINDY2	289.33	-0.159413	0.0977858	0.895389	1.11683	0.103053	0.636053	ENSG00000128923	No	No	No		No	Not Detected
GMDS	457.871	0.146309	0.0897699	1.10673	1.10673	0.10314	0.636053	ENSG00000112699	No	No	No		No	Not Detected
C11orf68	147.814	0.184502	0.113219	1.13642	1.13642	0.103185	0.636053	ENSG00000175573	No	No	No		No	Not Detected
YDJC	67.8163	0.289567	0.1777	1.22227	1.22227	0.103201	0.636053	ENSG00000161179	No	No	No		No	Not Detected
PSME1	13954	-0.110447	0.0677895	0.926301	1.07956	0.103256	0.636053	ENSG00000092010	No	No	No		No	No
PA2G4	5894.11	-0.0742846	0.0455983	0.949813	1.05284	0.10329	0.636053	ENSG00000170515	No	No	No		No	No
SRF	1271.84	0.0938833	0.0576319	1.06724	1.06724	0.10331	0.636053	ENSG00000112658	No	No	No		No	Not Detected
HSD17B7	712.069	0.152907	0.0938994	1.11181	1.11181	0.103438	0.636053	ENSG00000132196	No	No	No		No	Not Detected
SLC35F6	298.712	0.160632	0.0986683	1.11778	1.11778	0.103525	0.636053	ENSG00000213699	No	No	No		No	Not Detected
SCAF4	2337.11	-0.104125	0.0639662	0.930369	1.07484	0.103564	0.636053	ENSG00000156304	No	No	No		No	No
MAZ	3290.14	0.0857756	0.0527008	1.06126	1.06126	0.10361	0.636053	ENSG00000103495	No	No	No		No	Not Detected
DNAJC21	456.313	-0.276503	0.169893	0.82559	1.21126	0.103629	0.636053	ENSG00000168724	No	No	No		No	Not Detected
CTSW	9992.28	0.270275	0.166155	1.20604	1.20604	0.103813	0.636841	ENSG00000172543	No	No	No		No	No
TOR1AIP2	604.241	0.110732	0.0681167	1.07978	1.07978	0.104032	0.637843	ENSG00000169905	No	No	No		No	Not Detected
POP4	354.251	0.134173	0.082576	1.09746	1.09746	0.104196	0.638058	ENSG00000105171	No	No	No		No	Not Detected
ANXA6	30708.6	0.0991563	0.0610264	1.07115	1.07115	0.104203	0.638058	ENSG00000197043	No	No	No		No	No
SOCS5	281.754	-0.140046	0.0862025	0.90749	1.10194	0.104244	0.638058	ENSG00000171150	No	No	No		No	Not Detected
CCR4	532.947	-0.471652	0.290352	0.721138	1.3867	0.104288	0.638058	ENSG00000183813	No	No	No	rs11919880	No	Not Detected
ANP32B	12048.3	-0.125025	0.0769928	0.916988	1.09053	0.104406	0.63811	ENSG00000136938	No	No	No		No	No
AL669831.4	361.013	0.292986	0.180432	1.22517	1.22517	0.104419	0.63811	ENSG00000230092	No	No	No		Not detected	Not Detected
MTX3	200.214	0.165579	0.102036	1.12162	1.12162	0.104642	0.63811	ENSG00000177034	No	No	No		No	Not Detected
FAHD2CP	76.5814	-0.319497	0.196925	0.801349	1.2479	0.104711	0.63811	ENSG00000231584	No	No	No		No	Not Detected
HCFC1	3286.47	0.132469	0.0816566	1.09617	1.09617	0.104744	0.63811	ENSG00000172534	No	No	No		No	No
TIFA	84.8954	-0.2637	0.162567	0.832949	1.20055	0.104781	0.63811	ENSG00000145365	No	No	No		No	Not Detected
SLC29A1	106.198	-0.484023	0.298426	0.714981	1.39864	0.10482	0.63811	ENSG00000112759	No	No	No		No	Not Detected
SMPD2	378.268	0.130207	0.0802862	1.09445	1.09445	0.104849	0.63811	ENSG00000135587	No	No	No		No	Not Detected
NTRK1	86.8095	0.592785	0.365534	1.50816	1.50816	0.104869	0.63811	ENSG00000198400	No	No	No		Not detected	Not Detected
FAM227B	103.23	0.231446	0.142742	1.17401	1.17401	0.104925	0.63811	ENSG00000166262	No	No	No		No	Not Detected
H2BU1	522.845	0.322361	0.198835	1.25037	1.25037	0.104965	0.63811	ENSG00000196890	No	No	No		Not detected	Not Detected
EIF3G	3008.77	0.0947764	0.0584672	1.0679	1.0679	0.105014	0.63811	ENSG00000130811	No	No	No		No	No
GCN1	5963.11	0.0746366	0.0460523	1.0531	1.0531	0.105083	0.63811	ENSG00000089154	No	No	No		No	Not Detected
STK40	869.32	0.123812	0.0764165	1.08961	1.08961	0.105184	0.63811	ENSG00000196182	No	No	No		No	Not Detected
PRPF39	908.849	-0.157882	0.0974502	0.89634	1.11565	0.105203	0.63811	ENSG00000185246	No	No	No		No	Not Detected
GOLGA8N	2559.5	0.546289	0.337189	1.46032	1.46032	0.105205	0.63811	ENSG00000232653	No	No	No		No	Not Detected
FNDC3A	3657.56	-0.0770169	0.0475419	0.948016	1.05483	0.105236	0.63811	ENSG00000102531	No	No	No		No	Not Detected
LRRC41	675.92	0.104891	0.0647854	1.07541	1.07541	0.105434	0.638974	ENSG00000132128	No	No	No		No	Not Detected
ASNSD1	996.331	-0.100256	0.0619429	0.932867	1.07196	0.10555	0.639177	ENSG00000138381	No	No	No		No	Not Detected
H4C1	253.782	0.408667	0.252656	1.32746	1.32746	0.105773	0.640021	ENSG00000278637	No	No	No		Not detected	Not Detected
ATP5PD	2004.83	-0.0913235	0.056498	0.938661	1.06535	0.106007	0.6411	ENSG00000167863	No	No	No		Yes	Not Detected
ZBTB24	2205.69	-0.109351	0.0676659	0.927005	1.07874	0.106085	0.641159	ENSG00000112365	No	No	No		No	Not Detected
USPL1	1238.42	-0.106747	0.0660715	0.92868	1.0768	0.106176	0.641159	ENSG00000132952	No	No	No		No	Not Detected
WDR83	142.695	0.211898	0.131159	1.15821	1.15821	0.106184	0.641159	ENSG00000123154	No	No	No		No	Not Detected
MPC1	249.497	0.186682	0.115583	1.13814	1.13814	0.106283	0.64133	ENSG00000060762	No	No	No		No	Not Detected
ZNF181	776.71	-0.135849	0.0841267	0.910134	1.09874	0.10635	0.64133	ENSG00000197841	No	No	No		Yes	Not Detected
RNF115	1209.69	-0.105828	0.0655438	0.929272	1.07611	0.106395	0.64133	ENSG00000265491	No	No	No		No	Not Detected
NCF1	1926.95	-0.245037	0.151782	0.843794	1.18512	0.106439	0.64133	ENSG00000158517	No	No	No		No	Not Detected
MYDGF	823.024	0.117706	0.0729205	1.08501	1.08501	0.10649	0.64133	ENSG00000074842	No	No	No		No	No
RPL28	14214.4	-0.139709	0.0865687	0.907703	1.10168	0.106561	0.641422	ENSG00000108107	No	No	No		No	No
ATG4C	467.923	-0.184738	0.114505	0.879809	1.13661	0.106665	0.641447	ENSG00000125703	No	No	No		No	Not Detected
BRIP1	354.766	0.232687	0.144229	1.17502	1.17502	0.106676	0.641447	ENSG00000136492	No	No	No		No	Not Detected
NCKAP5L	120.971	0.224703	0.139326	1.16854	1.16854	0.10679	0.641692	ENSG00000167566	No	No	No		No	Not Detected
PRRC2A	1065.68	-1.39048	0.862294	0.381437	2.62166	0.106845	0.641692	ENSG00000226618	No	No	No		No	Not Detected
BICD2	863.914	0.112785	0.0699504	1.08131	1.08131	0.106884	0.641692	ENSG00000185963	No	No	No		No	Not Detected
LAMTOR3	310.314	0.166544	0.103321	1.12237	1.12237	0.106982	0.641942	ENSG00000109270	No	No	No		No	Not Detected
REX1BD	189.799	0.212459	0.131826	1.15866	1.15866	0.107037	0.641942	ENSG00000006015	No	No	No		No	Not Detected
ZBTB4	942.53	0.0962609	0.0597414	1.069	1.069	0.107116	0.641948	ENSG00000174282	No	No	No		No	Not Detected
BAZ2A	9630.33	-0.0858665	0.0533053	0.942218	1.06132	0.107214	0.641948	ENSG00000076108	No	No	No		No	Not Detected
SLC4A1AP	1122.32	-0.0922054	0.057256	0.938088	1.066	0.107309	0.641948	ENSG00000163798	No	No	No		No	Not Detected
ZNF763	322.351	-0.20337	0.126287	0.868519	1.15139	0.107313	0.641948	ENSG00000197054	No	No	No		No	Not Detected
GLB1L2	127.915	0.427686	0.265581	1.34507	1.34507	0.107316	0.641948	ENSG00000149328	No	No	No		No	Not Detected
PTGER2	938.97	-0.186936	0.11613	0.878469	1.13834	0.107461	0.642481	ENSG00000125384	No	No	No		No	Not Detected
OXA1L	253.605	-0.333917	0.207488	0.793379	1.26043	0.107544	0.642647	ENSG00000155463	No	No	No		No	Not Detected
DDX19A	2567.75	-0.0687379	0.0427321	0.953472	1.0488	0.107709	0.643299	ENSG00000168872	No	No	No		No	Not Detected
NDUFA2	1582.51	0.120431	0.0748842	1.08706	1.08706	0.107785	0.643419	ENSG00000131495	No	No	No		No	Not Detected
BNIP2	2487.39	0.081443	0.050681	1.05808	1.05808	0.10806	0.64406	ENSG00000140299	No	No	No		No	Not Detected
CDH1	123.73	-0.595666	0.370899	0.661739	1.51117	0.108273	0.64406	ENSG00000039068	No	No	No		No	Not Detected
MSH2	584.189	-0.469804	0.292573	0.722063	1.38492	0.108325	0.64406	ENSG00000095002	No	No	No		No	No
C1orf50	173.998	-0.19915	0.124028	0.871064	1.14802	0.108342	0.64406	ENSG00000164008	No	No	No		No	Not Detected
MIS18BP1	1099.6	-0.105509	0.0657222	0.929477	1.07587	0.108409	0.64406	ENSG00000129534	No	No	No		No	Not Detected
CDK7	540.289	-0.19457	0.121215	0.873834	1.14438	0.108459	0.64406	ENSG00000277273	No	No	No		No	Not Detected
ZNF548	755.841	-0.12101	0.0753885	0.919543	1.0875	0.108459	0.64406	ENSG00000188785	No	No	No		No	Not Detected
ANKRD44	10190	0.0937878	0.0584346	1.06717	1.06717	0.108493	0.64406	ENSG00000065413	No	No	No		No	No
UHRF1	97.6929	0.540253	0.336617	1.45423	1.45423	0.108505	0.64406	ENSG00000276043	No	No	No		No	Not Detected
SOD1	14393.6	-0.0803933	0.050094	0.9458	1.05731	0.108527	0.64406	ENSG00000142168	No	No	No		No	No
FAM102B	431.016	0.152336	0.0949438	1.11137	1.11137	0.108607	0.64406	ENSG00000162636	No	No	No		No	Not Detected
ATG10	164.083	0.261537	0.163043	1.19875	1.19875	0.108692	0.64406	ENSG00000152348	No	No	No		No	Not Detected
OSGIN2	470.91	-0.123455	0.076968	0.917986	1.08934	0.108718	0.64406	ENSG00000164823	No	No	No		No	Not Detected
HAUS7	253.296	0.173701	0.108312	1.12795	1.12795	0.108776	0.64406	ENSG00000213397	No	No	No		No	Not Detected
ZCCHC9	413.315	-0.126607	0.0789648	0.915983	1.09172	0.10886	0.64406	ENSG00000131732	No	No	No		No	Not Detected
PTPRO	235.687	-0.236556	0.147563	0.848769	1.17818	0.108915	0.64406	ENSG00000151490	No	No	No		No	Not Detected
ZNF554	153.746	-0.209447	0.130662	0.864869	1.15624	0.108941	0.64406	ENSG00000172006	No	No	No		No	Not Detected
EPHA4	426.829	-0.28586	0.17834	0.820253	1.21914	0.108957	0.64406	ENSG00000116106	No	No	No		No	Not Detected
TIMP2	83.6881	0.445277	0.277895	1.36158	1.36158	0.109085	0.64406	ENSG00000035862	No	No	No		No	Not Detected
AC093668.1	170.408	-0.704925	0.440093	0.613474	1.63006	0.109208	0.64406	ENSG00000270249	No	No	No		Not detected	Not Detected
MSRB2	76.3335	-0.28065	0.175214	0.82322	1.21474	0.10921	0.64406	ENSG00000148450	No	No	No		No	Not Detected
MGMT	278.391	-0.215073	0.134296	0.861503	1.16076	0.109269	0.64406	ENSG00000170430	No	No	No		No	No
ZNF197	287.995	-0.133895	0.083622	0.911368	1.09725	0.109334	0.64406	ENSG00000186448	No	No	No		No	Not Detected
NAA10	1814.07	0.106585	0.0665709	1.07668	1.07668	0.109361	0.64406	ENSG00000102030	No	No	No		No	No
ERCC6	2883.51	-0.0882702	0.0551322	0.94065	1.06309	0.109363	0.64406	ENSG00000225830	No	No	No		No	Not Detected
SERPINF1	359.299	0.402735	0.251599	1.32201	1.32201	0.109442	0.64406	ENSG00000132386	No	No	No		No	Not Detected
VMP1	1772.04	-0.075828	0.0473733	0.948797	1.05397	0.109455	0.64406	ENSG00000062716	No	No	No	rs2150879	No	Not Detected
NPM1	57935.5	-0.107539	0.0672053	0.92817	1.07739	0.109565	0.644326	ENSG00000181163	No	No	No		Yes	No
PPIG	4356.85	-0.0983056	0.0614552	0.934129	1.07052	0.109681	0.644326	ENSG00000138398	No	No	No		No	Not Detected
COA6	137.8	-0.17428	0.108966	0.88621	1.1284	0.109732	0.644326	ENSG00000168275	No	No	No		No	Not Detected
MNAT1	358.058	-0.15784	0.0987045	0.896366	1.11562	0.109795	0.644326	ENSG00000020426	No	No	No		No	Not Detected
PDE4B	1664.21	-0.173262	0.108357	0.886835	1.12761	0.109821	0.644326	ENSG00000184588	No	No	No		No	Not Detected
GLI4	108.346	0.26179	0.163728	1.19897	1.19897	0.109835	0.644326	ENSG00000250571	No	No	No		No	Not Detected
BIN1	9178.46	0.0973401	0.0609029	1.0698	1.0698	0.10998	0.644632	ENSG00000136717	No	No	No		No	No
ZNF440	729.549	-0.215404	0.134781	0.861305	1.16103	0.110003	0.644632	ENSG00000171295	No	No	No		No	Not Detected
TMSB4XP6	2575.93	0.935682	0.585607	1.91279	1.91279	0.110088	0.644632	ENSG00000230043	No	No	No		Not detected	Not Detected
CCDC141	460.699	0.219621	0.137461	1.16443	1.16443	0.110111	0.644632	ENSG00000163492	No	No	No		No	Not Detected
PRKAB1	395.6	-0.165576	0.103699	0.891573	1.12161	0.110335	0.645365	ENSG00000111725	No	No	No		No	Not Detected
ZNF738	233.211	-0.199898	0.1252	0.870612	1.14862	0.110348	0.645365	ENSG00000172687	No	No	No		No	Not Detected
SLC39A9	672.462	-0.1263	0.0791409	0.916178	1.09149	0.110515	0.646012	ENSG00000029364	No	No	No		No	Not Detected
PARVG	3213.12	-0.0988385	0.0619599	0.933784	1.07091	0.110667	0.646189	ENSG00000138964	No	No	No		No	No
PTPN12	2890.14	0.15221	0.0954472	1.11127	1.11127	0.110779	0.646189	ENSG00000127947	No	No	No		No	No
TRAV12-3	715.984	-0.358251	0.224677	0.78011	1.28187	0.11082	0.646189	ENSG00000211794	No	No	No		No	Not Detected
G3BP1	9547.37	-0.072776	0.0456442	0.950807	1.05174	0.110842	0.646189	ENSG00000145907	No	No	No		No	No
MTERF3	253.413	0.162515	0.101928	1.11924	1.11924	0.110846	0.646189	ENSG00000156469	No	No	No		No	Not Detected
CD38	506.46	0.373383	0.234207	1.29539	1.29539	0.110881	0.646189	ENSG00000004468	No	No	No		No	Not Detected
CSNK2A2	1841.31	-0.101701	0.0638292	0.931933	1.07304	0.111085	0.646885	ENSG00000070770	No	No	No		No	No
HELQ	1055.84	-0.0953684	0.0598593	0.936033	1.06834	0.111113	0.646885	ENSG00000163312	No	No	No		No	Not Detected
FANCD2	2047.44	-0.113061	0.0709764	0.924624	1.08152	0.111173	0.646885	ENSG00000144554	No	No	No		No	Not Detected
FERMT3	4438.62	0.0715537	0.0449256	1.05085	1.05085	0.111225	0.646885	ENSG00000149781	No	No	No		Yes	Yes
ARFRP1	992.119	0.105074	0.0660174	1.07555	1.07555	0.111474	0.648007	ENSG00000101246	No	No	No		No	Not Detected
H2AC7	4052.76	0.21212	0.133304	1.15839	1.15839	0.111555	0.648148	ENSG00000196866	No	No	No		Not detected	Not Detected
IL17RA	6368.05	0.119187	0.0749137	1.08612	1.08612	0.11161	0.648148	ENSG00000177663	No	No	No		No	Not Detected
MAN1A2	9883.12	-0.139013	0.0874122	0.90814	1.10115	0.111763	0.648383	ENSG00000198162	No	No	No		No	Not Detected
GOLT1B	410.159	0.159523	0.100309	1.11692	1.11692	0.111763	0.648383	ENSG00000111711	No	No	No		No	Not Detected
SEC11A	1224.84	-0.0882499	0.0555371	0.940663	1.06308	0.112055	0.649748	ENSG00000140612	No	No	No		No	No
CTSA	6763.28	-0.181273	0.114115	0.881925	1.13388	0.112172	0.650101	ENSG00000064601	No	No	No		Yes	No
PRICKLE1	146.465	-0.355981	0.224338	0.781338	1.27986	0.112556	0.651998	ENSG00000139174	No	No	No		Not detected	Not Detected
CAPN15	601.912	0.185086	0.116677	1.13688	1.13688	0.112668	0.652322	ENSG00000103326	No	No	No		No	Not Detected
ZFAT	376.681	0.156641	0.0987647	1.11469	1.11469	0.11274	0.65241	ENSG00000066827	No	No	No		No	Not Detected
SLC25A53	155.902	-0.240037	0.151374	0.846723	1.18102	0.112803	0.652445	ENSG00000269743	No	No	No		No	Not Detected
GCNT2	168.26	-0.35809	0.226039	0.780197	1.28173	0.11315	0.653595	ENSG00000111846	No	No	No		No	Not Detected
CHMP2A	843.642	0.0974679	0.0615265	1.06989	1.06989	0.113157	0.653595	ENSG00000130724	No	No	No		No	No
TYW1B	307.441	0.296172	0.186973	1.22788	1.22788	0.113185	0.653595	ENSG00000277149	No	No	No		No	Not Detected
TSEN54	3359.91	0.112737	0.0711792	1.08128	1.08128	0.113228	0.653595	ENSG00000182173	No	No	No		No	Not Detected
PPIP5K2	2113.52	-0.0852515	0.0538649	0.94262	1.06087	0.113492	0.65427	ENSG00000145725	No	No	No		No	Not Detected
GLUD1	13461.5	0.0669303	0.0422939	1.04749	1.04749	0.113534	0.65427	ENSG00000148672	No	No	No		No	No
CREB3L4	185.364	0.235362	0.148754	1.1772	1.1772	0.1136	0.65427	ENSG00000143578	No	No	No		No	Not Detected
MALT1	3281.72	-0.0858431	0.0542553	0.942234	1.06131	0.113602	0.65427	ENSG00000172175	No	No	No	rs9955954	No	Not Detected
SELENOO	165.461	0.162477	0.102697	1.11921	1.11921	0.113628	0.65427	ENSG00000073169	No	No	No		No	Not Detected
EIF1AXP1	598.571	0.128354	0.0811811	1.09305	1.09305	0.11386	0.654903	ENSG00000236698	No	No	No		Not detected	Not Detected
ZNF117	681.403	-0.177401	0.112247	0.884295	1.13084	0.114005	0.654903	ENSG00000152926	No	No	No		No	Not Detected
CPEB3	175.437	-0.234954	0.148735	0.849712	1.17687	0.11418	0.654903	ENSG00000107864	No	No	No		No	Not Detected
EPB41	19501.7	-0.0748892	0.0474244	0.949415	1.05328	0.114307	0.654903	ENSG00000159023	No	No	No		Yes	No
SNX1	3654.73	-0.0656537	0.0415786	0.955512	1.04656	0.11433	0.654903	ENSG00000028528	No	No	No		No	No
MARS1	3355.01	-0.0777425	0.0492394	0.947539	1.05537	0.114366	0.654903	ENSG00000166986	No	No	No		No	Not Detected
ABHD12	1209.17	0.124488	0.078857	1.09012	1.09012	0.114416	0.654903	ENSG00000100997	No	No	No		No	Not Detected
INPP1	120.098	0.26278	0.16647	1.19979	1.19979	0.114442	0.654903	ENSG00000151689	No	No	No		No	Not Detected
MRPS22	1266.19	-0.0796236	0.0504426	0.946305	1.05674	0.114451	0.654903	ENSG00000175110	No	No	No		No	Yes
PPFIA1	1527.34	-0.0829097	0.0525272	0.944152	1.05915	0.114471	0.654903	ENSG00000131626	No	No	No		No	Not Detected
CISD3	325.719	0.224455	0.142238	1.16834	1.16834	0.11456	0.654903	ENSG00000277972	No	No	No		No	Not Detected
H2BC14	1118.89	0.446277	0.282867	1.36252	1.36252	0.114636	0.654903	ENSG00000273703	No	No	No		Not detected	Not Detected
TRMT13	596.357	-0.146452	0.0928268	0.903469	1.10684	0.114636	0.654903	ENSG00000122435	No	No	No		No	Not Detected
RHOC	1390.52	0.219869	0.13943	1.16463	1.16463	0.114815	0.654903	ENSG00000155366	No	No	No		No	Yes
GDF11	117.75	0.161439	0.102382	1.1184	1.1184	0.114836	0.654903	ENSG00000135414	No	No	No		No	Not Detected
EIF5	3466.48	-0.0870921	0.0552403	0.941418	1.06223	0.114886	0.654903	ENSG00000100664	No	No	No		No	No
EIF5A2	188.95	0.182124	0.115524	1.13455	1.13455	0.11491	0.654903	ENSG00000163577	No	No	No		No	Not Detected
SNAPC1	113.988	-0.222778	0.141322	0.856914	1.16698	0.114936	0.654903	ENSG00000023608	No	No	No		No	Not Detected
GGT1	249.786	-0.296512	0.188154	0.814218	1.22817	0.115048	0.654903	ENSG00000100031	No	No	No		No	Not Detected
GEMIN4	672.451	0.146607	0.0930328	1.10696	1.10696	0.115057	0.654903	ENSG00000179409	No	No	No		No	Not Detected
LSS	520.874	0.272708	0.173067	1.20807	1.20807	0.115088	0.654903	ENSG00000160285	No	No	No		No	Not Detected
KCTD9	486.108	-0.113603	0.0720953	0.924277	1.08193	0.115089	0.654903	ENSG00000104756	No	No	No		No	Not Detected
FOSL2	900.421	0.255056	0.16187	1.19338	1.19338	0.115098	0.654903	ENSG00000075426	No	No	No		No	Not Detected
VPS45	143.416	0.614756	0.39021	1.5313	1.5313	0.115152	0.654903	ENSG00000136631	No	No	No		No	Not Detected
KLC1	2302.73	-0.118181	0.0750153	0.921348	1.08537	0.115157	0.654903	ENSG00000126214	No	No	No		No	Not Detected
TCF7L2	185.51	0.233909	0.148509	1.17602	1.17602	0.115247	0.655006	ENSG00000148737	No	No	No		No	Not Detected
LAT2	262.136	0.310343	0.197103	1.24	1.24	0.115367	0.655006	ENSG00000086730	No	No	No		No	Not Detected
ZNF121	692.72	-0.125312	0.0795901	0.916806	1.09074	0.115381	0.655006	ENSG00000197961	No	No	No		No	Not Detected
BLK	1777.2	-0.238945	0.151788	0.847365	1.18013	0.11544	0.655006	ENSG00000136573	No	No	No		No	Not Detected
SLC9A1	800.882	0.11272	0.0716079	1.08126	1.08126	0.115459	0.655006	ENSG00000090020	No	No	No		No	Not Detected
CHAF1A	365.087	0.217612	0.138322	1.16281	1.16281	0.115665	0.655592	ENSG00000167670	No	No	No		No	Not Detected
HEXA	5169.58	0.0714276	0.0454032	1.05076	1.05076	0.115676	0.655592	ENSG00000213614	No	No	No		No	No
MRPS16	1476.8	0.105721	0.0672161	1.07603	1.07603	0.115753	0.655704	ENSG00000182180	No	No	No		No	Not Detected
AC004997.1	113.745	0.217563	0.138449	1.16277	1.16277	0.116084	0.656751	ENSG00000248751	No	No	No		No	Not Detected
[truncated: 15,359 more rows]

## Sheet: Supp_Table_S4
Supplementary Tables S4. Two-by-two tables and Fishers’ exact test p-value for the comparison of genes higher or lower expressed in MS patients compared to healthy controls for adjusted p-value cutoffs 0.05 (S3A), 0.1 (S3B), 0.4 (S3C) and 0.9 (S3D). Only genes with adjusted p-values available were considered in these tables.
S4A	Higher expressed in CD8+ T cells of MS patients	Lower expressed in CD8+ T cells of MS patients
Adjusted p-value differential expression analysis > 0.05	5.315	5.725
Adjusted p-value differential expression analysis ≤ 0.05	30	6
Fisher exact test p-value3	1.7*10-5
S4B	Higher expressed in CD8+ T cells of MS patients	Lower expressed in CD8+ T cells of MS patients
Adjusted p-value differential expression analysis > 0.1	5.279	5.714
Adjusted p-value differential expression analysis ≤ 0.1	66	17
Fisher exact test p-value3	6.2*10-9
S4C	Higher expressed in CD8+ T cells of MS patients	Lower expressed in CD8+ T cells of MS patients
Adjusted p-value differential expression analysis > 0.4	5.032	5.514
Adjusted p-value differential expression analysis ≤ 0.4	313	217
Fisher exact test p-value3	3.5*10-7
S4D	Higher expressed in CD8+ T cells of MS patients	Lower expressed in CD8+ T cells of MS patients
Adjusted p-value differential expression analysis > 0.9	2.446	2.587
Adjusted p-value differential expression analysis ≤ 0.9	2.899	3.144
Fisher exact test p-value3	0.52

## Sheet: Supp_Table_S5
Supplmentary Table S5. Pathway analysis of 36 genes with adjusted p-value ≤ 0.05 in the differential expression analysis.
© 2000-2020 QIAGEN. All rights reserved.
Ingenuity Canonical Pathways	Benjamini-Hochberg corrected p-value	Ratio	Molecules
Ceramide Signaling	0.0831764	0.0375	CTSD,S1PR4,S1PR5
Human Embryonic Stem Cell Pluripotency	0.0831764	0.0306	NOG,S1PR4,S1PR5
Thyroid Hormone Biosynthesis	0.0831764	1	CTSD
Eumelanin Biosynthesis	0.187068	0.333	DDT
Methylmalonyl Pathway	0.199986	0.25	MMUT
2-oxobutanoate Degradation I	0.20797	0.2	MMUT
BMP signaling pathway	0.209894	0.0263	NOG,PRKAR1B
Sphingosine-1-phosphate Signaling	0.228034	0.0211	S1PR4,S1PR5
Gαi Signaling	0.228034	0.0208	PRKAR1B,TBXA2R
White Adipose Tissue Browning Pathway	0.228034	0.0215	CTBP1,PRKAR1B
Corticotropin Releasing Hormone Signaling	0.30903	0.0168	JUND,PRKAR1B
Synaptic Long Term Potentiation	0.380189	0.00943	PRKAR1B
NRF2-mediated Oxidative Stress Response	0.380189	0.00613	JUND
PPARα/RXRα Activation	0.380189	0.00641	PRKAR1B
Aryl Hydrocarbon Receptor Signaling	0.380189	0.0087	CTSD
LPS/IL-1 Mediated Inhibition of RXR Function	0.380189	0.00629	CHST12
Hepatic Cholestasis	0.380189	0.00649	PRKAR1B
PXR/RXR Activation	0.380189	0.0208	PRKAR1B
Tight Junction Signaling	0.380189	0.00725	PRKAR1B
RAR Activation	0.380189	0.00621	PRKAR1B
α-Adrenergic Signaling	0.380189	0.0123	PRKAR1B
Melatonin Signaling	0.380189	0.0156	PRKAR1B
Cellular Effects of Sildenafil (Viagra)	0.380189	0.0105	PRKAR1B
Neuropathic Pain Signaling In Dorsal Horn Neurons	0.380189	0.0122	PRKAR1B
Relaxin Signaling	0.380189	0.00806	PRKAR1B
Factors Promoting Cardiogenesis in Vertebrates	0.380189	0.0132	NOG
Renin-Angiotensin Signaling	0.380189	0.0099	PRKAR1B
CDK5 Signaling	0.380189	0.0109	PRKAR1B
GNRH Signaling	0.380189	0.00694	PRKAR1B
Melanocyte Development and Pigmentation Signaling	0.380189	0.012	PRKAR1B
ATM Signaling	0.380189	0.0112	H2AX
Androgen Signaling	0.380189	0.00877	PRKAR1B
CREB Signaling in Neurons	0.380189	0.00606	PRKAR1B
Chronic Myeloid Leukemia Signaling	0.380189	0.0105	CTBP1
Gα12/13 Signaling	0.380189	0.00909	TBXA2R
G Beta Gamma Signaling	0.380189	0.0103	PRKAR1B
Hereditary Breast Cancer Signaling	0.380189	0.00769	H2AX
Ovarian Cancer Signaling	0.380189	0.0087	PRKAR1B
Leptin Signaling in Obesity	0.380189	0.0167	PRKAR1B
IL-1 Signaling	0.380189	0.0127	PRKAR1B
Neuroprotective Role of THOP1 in Alzheimer's Disease	0.380189	0.0147	PRKAR1B
P2Y Purigenic Receptor Signaling Pathway	0.380189	0.00917	PRKAR1B
Dopamine-DARPP32 Feedback in cAMP Signaling	0.380189	0.00735	PRKAR1B
Sertoli Cell-Sertoli Cell Junction Signaling	0.380189	0.00658	PRKAR1B
Gap Junction Signaling	0.380189	0.00625	PRKAR1B
eNOS Signaling	0.380189	0.00794	PRKAR1B
Netrin Signaling	0.380189	0.0189	PRKAR1B
Heparan Sulfate Biosynthesis	0.380189	0.0196	CHST12
Heparan Sulfate Biosynthesis (Late Stages)	0.380189	0.0222	CHST12
Chondroitin Sulfate Biosynthesis	0.380189	0.0263	CHST12
Dermatan Sulfate Biosynthesis	0.380189	0.0244	CHST12
Dermatan Sulfate Biosynthesis (Late Stages)	0.380189	0.0333	CHST12
Chondroitin Sulfate Biosynthesis (Late Stages)	0.380189	0.0323	CHST12
Superpathway of Methionine Degradation	0.380189	0.0323	MMUT
Gαs Signaling	0.380189	0.0125	PRKAR1B
Sperm Motility	0.380189	0.00621	PRKAR1B
Adipogenesis pathway	0.380189	0.00885	CTBP1
PCP pathway	0.380189	0.0217	JUND
Estrogen Receptor Signaling	0.380189	0.008	CTBP1
ERK/MAPK Signaling	0.380189	0.00629	PRKAR1B
Nitric Oxide Signaling in the Cardiovascular System	0.380189	0.0118	PRKAR1B
Cardiac β-adrenergic Signaling	0.380189	0.00855	PRKAR1B
Amyloid Processing	0.380189	0.0217	PRKAR1B
Insulin Receptor Signaling	0.380189	0.00813	PRKAR1B
Phototransduction Pathway	0.380189	0.0333	PRKAR1B
Sonic Hedgehog Signaling	0.380189	0.0417	PRKAR1B
IGF-1 Signaling	0.380189	0.0104	PRKAR1B
Dopamine Receptor Signaling	0.380189	0.0156	PRKAR1B
cAMP-mediated signaling	0.380189	0.0114	PRKAR1B,TBXA2R
TGF-β Signaling	0.380189	0.0119	RUNX3
G-Protein Coupled Receptor Signaling	0.380189	0.00922	PRKAR1B,TBXA2R
GPCR-Mediated Integration of Enteroendocrine Signaling Exemplified by an L Cell	0.380189	0.0208	PRKAR1B
GPCR-Mediated Nutrient Sensing in Enteroendocrine Cells	0.380189	0.0127	PRKAR1B
Gustation Pathway	0.380189	0.01	PRKAR1B
Phagosome Maturation	0.380189	0.00794	CTSD
Autophagy	0.380189	0.0213	CTSD
Sumoylation Pathway	0.380189	0.0108	CTBP1
Th1 and Th2 Activation Pathway	0.380189	0.00641	RUNX3
Th1 Pathway	0.380189	0.00909	RUNX3
Th2 Pathway	0.380189	0.00813	RUNX3
Adrenomedullin signaling pathway	0.380189	0.00602	PRKAR1B
Endocannabinoid Neuronal Synapse Pathway	0.380189	0.0104	PRKAR1B
Endocannabinoid Developing Neuron Pathway	0.380189	0.00971	PRKAR1B
Endocannabinoid Cancer Inhibition Pathway	0.380189	0.00775	PRKAR1B
Apelin Pancreas Signaling Pathway	0.380189	0.0244	PRKAR1B
Apelin Adipocyte Signaling Pathway	0.380189	0.0159	PRKAR1B
PFKFB4 Signaling Pathway	0.380189	0.0244	PRKAR1B
Inhibition of ARE-Mediated mRNA Degradation Pathway	0.380189	0.00901	PRKAR1B
HOTAIR Regulatory Pathway	0.380189	0.00752	RBM38
Calcium Signaling	0.380189	0.00694	PRKAR1B
Eicosanoid Signaling	0.380189	0.0238	TBXA2R
Breast Cancer Regulation by Stathmin1	0.383707	0.00588	PRKAR1B
AMPK Signaling	0.387258	0.00559	PRKAR1B
Role of NFAT in Cardiac Hypertrophy	0.387258	0.00562	PRKAR1B
Integrin Signaling	0.387258	0.00568	TSPAN7
Cardiac Hypertrophy Signaling	0.414	0.005	PRKAR1B
Opioid Signaling Pathway	0.414	0.00503	PRKAR1B
Huntington's Disease Signaling	0.421697	0.00474	CTSD
Colorectal Cancer Metastasis Signaling	0.421697	0.00472	PRKAR1B
Xenobiotic Metabolism Signaling	0.421697	0.00469	CHST12
Synaptogenesis Signaling Pathway	0.456037	0.00418	PRKAR1B
Hepatic Fibrosis Signaling Pathway	0.535797	0.0033	PRKAR1B
Protein Kinase A Signaling	0.547016	0.00315	PRKAR1B
Molecular Mechanisms of Cancer	0.559758	0.003	PRKAR1B
Axonal Guidance Signaling	0.587489	0.00275	PRKAR1B
Cardiac Hypertrophy Signaling (Enhanced)	0.6223	0.00247	PRKAR1B

## Sheet: Supp_Table_S6
Supplementary Table S6. Pathway analysis of 83 genes with adjusted p-value ≤ 0.1 in the differential expression analysis.
© 2000-2020 QIAGEN. All rights reserved.
Ingenuity Canonical Pathways	Benjamini-Hochberg corrected p-value	Ratio	Molecules
Aryl Hydrocarbon Receptor Signaling	0.246037	0.0261	ALDH16A1,CCND3,CTSD
Ceramide Signaling	0.246037	0.0375	CTSD,S1PR4,S1PR5
Human Embryonic Stem Cell Pluripotency	0.246037	0.0306	NOG,S1PR4,S1PR5
Heparan Sulfate Biosynthesis (Late Stages)	0.246037	0.0444	CHST12,SULT1B1
Chondroitin Sulfate Biosynthesis	0.246037	0.0526	CHST12,SULT1B1
Dermatan Sulfate Biosynthesis	0.246037	0.0488	CHST12,SULT1B1
Eumelanin Biosynthesis	0.246037	0.333	DDT
Dermatan Sulfate Biosynthesis (Late Stages)	0.246037	0.0667	CHST12,SULT1B1
Methylmalonyl Pathway	0.246037	0.25	MMUT
Thyroid Hormone Biosynthesis	0.246037	1	CTSD
Chondroitin Sulfate Biosynthesis (Late Stages)	0.246037	0.0645	CHST12,SULT1B1
2-oxobutanoate Degradation I	0.25527	0.2	MMUT
Heparan Sulfate Biosynthesis	0.261818	0.0392	CHST12,SULT1B1
GDP-mannose Biosynthesis	0.261818	0.167	PMM2
LPS/IL-1 Mediated Inhibition of RXR Function	0.390841	0.0189	ALDH16A1,CHST12,SULT1B1
BMP signaling pathway	0.438531	0.0263	NOG,PRKAR1B
ATM Signaling	0.448745	0.0225	BRAT1,H2AX
Sphingosine-1-phosphate Signaling	0.448745	0.0211	S1PR4,S1PR5
GADD45 Signaling	0.448745	0.0526	CCND3
Thyroid Hormone Metabolism II (via Conjugation and/or Degradation)	0.448745	0.0588	SULT1B1
Dopamine Degradation	0.448745	0.0526	SULT1B1
Colanic Acid Building Blocks Biosynthesis	0.448745	0.0714	PMM2
Gαi Signaling	0.448745	0.0208	PRKAR1B,TBXA2R
Sumoylation Pathway	0.448745	0.0215	CTBP1,SENP2
White Adipose Tissue Browning Pathway	0.448745	0.0215	CTBP1,PRKAR1B
Xenobiotic Metabolism Signaling	0.44978	0.0141	ALDH16A1,CHST12,SULT1B1
Adipogenesis pathway	0.501187	0.0177	CTBP1,SENP2
Sonic Hedgehog Signaling	0.501187	0.0417	PRKAR1B
Corticotropin Releasing Hormone Signaling	0.5188	0.0168	JUND,PRKAR1B
Melatonin Degradation I	0.5236	0.0323	SULT1B1
Superpathway of Methionine Degradation	0.5236	0.0323	MMUT
Phototransduction Pathway	0.5236	0.0333	PRKAR1B
Phagosome Maturation	0.5236	0.0159	CTSD,DYNC1I2
Endocannabinoid Cancer Inhibition Pathway	0.5236	0.0155	CCND3,PRKAR1B
Transcriptional Regulatory Network in Embryonic Stem Cells	0.550808	0.0286	ZFHX3
Serotonin Degradation	0.550808	0.0278	SULT1B1
Superpathway of Melatonin Degradation	0.550808	0.0278	SULT1B1
Apelin Pancreas Signaling Pathway	0.586138	0.0244	PRKAR1B
PFKFB4 Signaling Pathway	0.586138	0.0244	PRKAR1B
Eicosanoid Signaling	0.586138	0.0238	TBXA2R
PXR/RXR Activation	0.587489	0.0208	PRKAR1B
PCP pathway	0.587489	0.0217	JUND
Amyloid Processing	0.587489	0.0217	PRKAR1B
GPCR-Mediated Integration of Enteroendocrine Signaling Exemplified by an L Cell	0.587489	0.0208	PRKAR1B
Autophagy	0.587489	0.0213	CTSD
cAMP-mediated signaling	0.595662	0.0114	PRKAR1B,TBXA2R
Netrin Signaling	0.61235	0.0189	PRKAR1B
Huntington's Disease Signaling	0.639735	0.00948	CTSD,DYNC1I2
α-Adrenergic Signaling	0.639735	0.0123	PRKAR1B
Melatonin Signaling	0.639735	0.0156	PRKAR1B
Neuropathic Pain Signaling In Dorsal Horn Neurons	0.639735	0.0122	PRKAR1B
Factors Promoting Cardiogenesis in Vertebrates	0.639735	0.0132	NOG
Melanocyte Development and Pigmentation Signaling	0.639735	0.012	PRKAR1B
Leptin Signaling in Obesity	0.639735	0.0167	PRKAR1B
IL-1 Signaling	0.639735	0.0127	PRKAR1B
Neuroprotective Role of THOP1 in Alzheimer's Disease	0.639735	0.0147	PRKAR1B
Cyclins and Cell Cycle Regulation	0.639735	0.0135	CCND3
Gαs Signaling	0.639735	0.0125	PRKAR1B
Cell Cycle: G1/S Checkpoint Regulation	0.639735	0.0154	CCND3
Nitric Oxide Signaling in the Cardiovascular System	0.639735	0.0118	PRKAR1B
Dopamine Receptor Signaling	0.639735	0.0156	PRKAR1B
TGF-β Signaling	0.639735	0.0119	RUNX3
G-Protein Coupled Receptor Signaling	0.639735	0.00922	PRKAR1B,TBXA2R
GPCR-Mediated Nutrient Sensing in Enteroendocrine Cells	0.639735	0.0127	PRKAR1B
IL-7 Signaling Pathway	0.639735	0.0143	CCND3
Opioid Signaling Pathway	0.639735	0.0101	OGFR,PRKAR1B
Apelin Adipocyte Signaling Pathway	0.639735	0.0159	PRKAR1B
Synaptic Long Term Potentiation	0.642688	0.00943	PRKAR1B
NRF2-mediated Oxidative Stress Response	0.642688	0.00613	JUND
PPARα/RXRα Activation	0.642688	0.00641	PRKAR1B
Hepatic Cholestasis	0.642688	0.00649	PRKAR1B
Tight Junction Signaling	0.642688	0.00725	PRKAR1B
RAR Activation	0.642688	0.00621	PRKAR1B
IL-8 Signaling	0.642688	0.00585	CCND3
Cellular Effects of Sildenafil (Viagra)	0.642688	0.0105	PRKAR1B
Relaxin Signaling	0.642688	0.00806	PRKAR1B
Renin-Angiotensin Signaling	0.642688	0.0099	PRKAR1B
CDK5 Signaling	0.642688	0.0109	PRKAR1B
Molecular Mechanisms of Cancer	0.642688	0.00601	CCND3,PRKAR1B
GNRH Signaling	0.642688	0.00694	PRKAR1B
Androgen Signaling	0.642688	0.00877	PRKAR1B
CREB Signaling in Neurons	0.642688	0.00606	PRKAR1B
Chronic Myeloid Leukemia Signaling	0.642688	0.0105	CTBP1
Gα12/13 Signaling	0.642688	0.00909	TBXA2R
G Beta Gamma Signaling	0.642688	0.0103	PRKAR1B
Hereditary Breast Cancer Signaling	0.642688	0.00769	H2AX
Ovarian Cancer Signaling	0.642688	0.0087	PRKAR1B
Protein Kinase A Signaling	0.642688	0.00631	PRKAR1B,PTPRS
Breast Cancer Regulation by Stathmin1	0.642688	0.00588	PRKAR1B
P2Y Purigenic Receptor Signaling Pathway	0.642688	0.00917	PRKAR1B
Dopamine-DARPP32 Feedback in cAMP Signaling	0.642688	0.00735	PRKAR1B
Sertoli Cell-Sertoli Cell Junction Signaling	0.642688	0.00658	PRKAR1B
Gap Junction Signaling	0.642688	0.00625	PRKAR1B
eNOS Signaling	0.642688	0.00794	PRKAR1B
Sperm Motility	0.642688	0.00621	PRKAR1B
Estrogen Receptor Signaling	0.642688	0.008	CTBP1
ERK/MAPK Signaling	0.642688	0.00629	PRKAR1B
Cardiac β-adrenergic Signaling	0.642688	0.00855	PRKAR1B
Insulin Receptor Signaling	0.642688	0.00813	PRKAR1B
IGF-1 Signaling	0.642688	0.0104	PRKAR1B
Gustation Pathway	0.642688	0.01	PRKAR1B
Th1 and Th2 Activation Pathway	0.642688	0.00641	RUNX3
Th1 Pathway	0.642688	0.00909	RUNX3
Th2 Pathway	0.642688	0.00813	RUNX3
Adrenomedullin signaling pathway	0.642688	0.00602	PRKAR1B
Endocannabinoid Neuronal Synapse Pathway	0.642688	0.0104	PRKAR1B
Endocannabinoid Developing Neuron Pathway	0.642688	0.00971	PRKAR1B
Inhibition of ARE-Mediated mRNA Degradation Pathway	0.642688	0.00901	PRKAR1B
HOTAIR Regulatory Pathway	0.642688	0.00752	RBM38
Calcium Signaling	0.642688	0.00694	PRKAR1B
AMPK Signaling	0.644169	0.00559	PRKAR1B
Role of NFAT in Cardiac Hypertrophy	0.644169	0.00562	PRKAR1B
Integrin Signaling	0.644169	0.00568	TSPAN7
Axonal Guidance Signaling	1	0.00275	PRKAR1B
Cardiac Hypertrophy Signaling	1	0.005	PRKAR1B
Colorectal Cancer Metastasis Signaling	1	0.00472	PRKAR1B
Cardiac Hypertrophy Signaling (Enhanced)	1	0.00247	PRKAR1B
Synaptogenesis Signaling Pathway	1	0.00418	PRKAR1B
Systemic Lupus Erythematosus In B Cell Signaling Pathway	1	0.0042	CCND3
Hepatic Fibrosis Signaling Pathway	1	0.0033	PRKAR1B

## Sheet: Supp_Table_S7
Supplementary Table S7. Pathway analysis of 530 genes with adjusted p-value ≤ 0.4 in the differential expression analysis.
© 2000-2020 QIAGEN. All rights reserved.
Ingenuity Canonical Pathways	Benjamini-Hochberg corrected p-value	Ratio	Molecules
Cytotoxic T Lymphocyte-mediated Apoptosis of Target Cells	0.892072	0.138	CASP8,CD247,GZMB,PRF1
Induction of Apoptosis by HIV1	0.892072	0.0984	BIRC3,CASP8,NFKBIB,TNFRSF1A,TNFRSF1B,TRAF1
Type I Diabetes Mellitus Signaling	0.892072	0.08	CASP8,CD247,CD28,GZMB,NFKBIB,PRF1,TNFRSF1A,TNFRSF1B
Granzyme B Signaling	0.892072	0.188	CASP8,GZMB,PRF1
TNFR2 Signaling	0.892072	0.133	BIRC3,NFKBIB,TNFRSF1B,TRAF1
Heparan Sulfate Biosynthesis (Late Stages)	0.892072	0.111	CHST12,HS3ST3B1,HS6ST1,PPME1,SULT1B1
Dermatan Sulfate Biosynthesis (Late Stages)	0.892072	0.133	CHST12,HS3ST3B1,HS6ST1,SULT1B1
Chondroitin Sulfate Biosynthesis (Late Stages)	0.892072	0.129	CHST12,HS3ST3B1,HS6ST1,SULT1B1
ATM Signaling	0.893923	0.0787	BRAT1,CHEK1,GADD45B,H2AX,PPP2R5E,RAD51,ZEB1
TWEAK Signaling	0.893923	0.114	BIRC3,CASP8,NFKBIB,TRAF1
Transcriptional Regulatory Network in Embryonic Stem Cells	0.893923	0.114	SET,SMARCAD1,TRIM24,ZFHX3
Heparan Sulfate Biosynthesis	0.893923	0.098	CHST12,HS3ST3B1,HS6ST1,PPME1,SULT1B1
Tumoricidal Function of Hepatic Natural Killer Cells	0.900949	0.13	CASP8,GZMB,PRF1
Chondroitin Sulfate Biosynthesis	0.900949	0.105	CHST12,HS3ST3B1,HS6ST1,SULT1B1
Xanthine and Xanthosine Salvage	0.900949	1	PNP
Adenine and Adenosine Salvage VI	0.900949	1	ADK
PD-1, PD-L1 cancer immunotherapy pathway	0.900949	0.0729	CD247,CD28,CSNK2B,PDCD1,PIK3R5,TNFRSF1A,TNFRSF1B
Dermatan Sulfate Biosynthesis	0.937994	0.0976	CHST12,HS3ST3B1,HS6ST1,SULT1B1
Complement System	0.937994	0.125	CR1,ITGAM,ITGAX
Ceramide Signaling	0.947982	0.075	PIK3R5,PPP2R5E,S1PR4,S1PR5,TNFRSF1A,TNFRSF1B
Glucocorticoid Receptor Signaling	1	0.0246	CCL5,CD247,CEBPB,FKBP5,NFATC1,NFKBIB,PIK3R5
Natural Killer Cell Signaling	1	0.0392	CD247,FCGR3A/FCGR3B,HCST,PIK3R5
IL-10 Signaling	1	0.0156	NFKBIB
Leukocyte Extravasation Signaling	1	0.024	ACTN1,ARHGAP4,ITGAM,PIK3R5
Synaptic Long Term Potentiation	1	0.00943	PRKAR1B
Axonal Guidance Signaling	1	0.0165	ARPC5,CHMP1A,NFATC1,PIK3R5,PRKAR1B,TUBA1B
Amyotrophic Lateral Sclerosis Signaling	1	0.0253	BIRC3,PIK3R5
Fc Epsilon RI Signaling	1	0.01	PIK3R5
Actin Cytoskeleton Signaling	1	0.0233	ACTN1,ARPC5,DIAPH2,PIK3R5
Synaptic Long Term Depression	1	0.0073	PPP2R5E
Huntington's Disease Signaling	1	0.0332	CASP8,DYNC1I2,GPAA1,PACSIN1,PIK3R5,TCERG1,UBE2S
NRF2-mediated Oxidative Stress Response	1	0.0245	DNAJB9,FKBP5,JUND,PIK3R5
PPARα/RXRα Activation	1	0.0321	BMPR2,HELZ2,IRS1,NFKBIB,PRKAR1B
Aryl Hydrocarbon Receptor Signaling	1	0.0348	ALDH16A1,CCND3,CHEK1,MCM7
LPS/IL-1 Mediated Inhibition of RXR Function	1	0.0503	ALDH16A1,CHST12,HS3ST3B1,HS6ST1,SREBF1,SULT1B1,TNFRSF1A,TNFRSF1B
p53 Signaling	1	0.044	CHEK1,GADD45B,PIDD1,PIK3R5
Acute Phase Response Signaling	1	0.0376	CEBPB,IL6ST,NFKBIB,TNFRSF1A,TNFRSF1B
Hepatic Cholestasis	1	0.0325	NFKBIB,PRKAR1B,SREBF1,TNFRSF1A,TNFRSF1B
LXR/RXR Activation	1	0.0471	LYZ,SREBF1,TNFRSF1A,TNFRSF1B
Hepatic Fibrosis / Hepatic Stellate Cell Activation	1	0.0301	CCL5,CCR7,TNFRSF1A,TNFRSF1B
Mitochondrial Dysfunction	1	0.0476	APH1A,CASP8,COX8A,NDUFS6,NDUFS7,NDUFV3,VPS9D1
VDR/RXR Activation	1	0.0328	CCL5,CEBPB
FXR/RXR Activation	1	0.0128	SREBF1
PXR/RXR Activation	1	0.0208	PRKAR1B
Tight Junction Signaling	1	0.0362	GPAA1,PPP2R5E,PRKAR1B,TNFRSF1A,TNFRSF1B
TR/RXR Activation	1	0.0274	PIK3R5,SREBF1
Regulation of Actin-based Motility by Rho	1	0.0278	ARPC5,PIKFYVE
Role of BRCA1 in DNA Damage Response	1	0.04	CHEK1,FANCG,RAD51
RAR Activation	1	0.0248	CSNK2B,PRKAR1B,SCAND1,TRIM24
Erythropoietin Signaling	1	0.0286	NFKBIB,PIK3R5
14-3-3-mediated Signaling	1	0.0273	PIK3R5,TNFRSF1A,TUBA1B
α-Adrenergic Signaling	1	0.0247	PHKB,PRKAR1B
Activation of IRF by Cytosolic Pattern Recognition Receptors	1	0.0189	NFKBIB
Caveolar-mediated Endocytosis Signaling	1	0.0328	ITGAM,ITGAX
Clathrin-mediated Endocytosis Signaling	1	0.0267	ARPC5,CSNK2B,LYZ,PIK3R5
Fcγ Receptor-mediated Phagocytosis in Macrophages and Monocytes	1	0.0349	ARPC5,FCGR3A/FCGR3B,FGR
IL-8 Signaling	1	0.0351	CCND3,CXCR2,ITGAM,ITGAX,NFKBIB,PIK3R5
IL-12 Signaling and Production in Macrophages	1	0.0381	CEBPB,LYZ,NFKBIB,PIK3R5
Role of RIG1-like Receptors in Antiviral Innate Immunity	1	0.0606	CASP8,NFKBIB
Role of Pattern Recognition Receptors in Recognition of Bacteria and Viruses	1	0.0156	CCL5,PIK3R5
Role of PKR in Interferon Induction and Antiviral Response	1	0.0732	CASP8,NFKBIB,TNFRSF1A
TREM1 Signaling	1	0.0339	CD83,ITGAX
MIF Regulation of Innate Immunity	1	0.0323	NFKBIB
Role of NFAT in Regulation of the Immune Response	1	0.0382	CD247,CD28,FCGR3A/FCGR3B,NFATC1,NFKBIB,PIK3R5
FcγRIIB Signaling in B Lymphocytes	1	0.0164	PIK3R5
LPS-stimulated MAPK Signaling	1	0.0256	NFKBIB,PIK3R5
NF-κB Activation by Viruses	1	0.0385	CXCR5,NFKBIB,PIK3R5
CCR5 Signaling in Macrophages	1	0.0263	CCL5,CD247
CD40 Signaling	1	0.0476	NFKBIB,PIK3R5,TRAF1
Calcium-induced T Lymphocyte Apoptosis	1	0.0175	CD247
CD27 Signaling in Lymphocytes	1	0.0769	CASP8,MAP3K11,MAP3K13,NFKBIB
IL-3 Signaling	1	0.0135	PIK3R5
Lymphotoxin β Receptor Signaling	1	0.0392	PIK3R5,TRAF1
IL-17 Signaling	1	0.0274	CEBPB,PIK3R5
fMLP Signaling in Neutrophils	1	0.0388	ARPC5,NFATC1,NFKBIB,PIK3R5
CXCR4 Signaling	1	0.00758	PIK3R5
4-1BB Signaling in T Lymphocytes	1	0.0625	NFKBIB,TRAF1
Thrombopoietin Signaling	1	0.0182	PIK3R5
CTLA4 Signaling in Cytotoxic T Lymphocytes	1	0.0526	CD247,CD28,PIK3R5,PPP2R5E
B Cell Activating Factor Signaling	1	0.075	NFATC1,NFKBIB,TRAF1
IL-15 Production	1	0.0213	FGR,MAP3K11
T Helper Cell Differentiation	1	0.0746	CD28,CXCR5,IL6ST,TNFRSF1A,TNFRSF1B
IL-9 Signaling	1	0.0645	IRS1,PIK3R5
CCR3 Signaling in Eosinophils	1	0.0103	PIK3R5
Oncostatin M Signaling	1	0.0278	IL6ST
CD28 Signaling in T Helper Cells	1	0.0531	ARPC5,CD247,CD28,NFATC1,NFKBIB,PIK3R5
IL-15 Signaling	1	0.0147	PIK3R5
Virus Entry via Endocytic Pathways	1	0.0109	PIK3R5
Dendritic Cell Maturation	1	0.0486	CCR7,CD83,FCGR3A/FCGR3B,NFKBIB,PIK3R5,TNFRSF1A,TNFRSF1B
Mechanisms of Viral Exit from Host Cells	1	0.0263	CHMP4B
Reelin Signaling in Neurons	1	0.0459	APBB1,ARPC5,FGR,MAP3K11,PIK3R5
HIF1α Signaling	1	0.0108	PIK3R5
Melatonin Signaling	1	0.0156	PRKAR1B
Angiopoietin Signaling	1	0.0308	NFKBIB,PIK3R5
Cellular Effects of Sildenafil (Viagra)	1	0.0105	PRKAR1B
Neuropathic Pain Signaling In Dorsal Horn Neurons	1	0.0244	PIK3R5,PRKAR1B
Endothelin-1 Signaling	1	0.0139	CASP8,PIK3R5
Relaxin Signaling	1	0.0242	NFKBIB,PIK3R5,PRKAR1B
Factors Promoting Cardiogenesis in Vertebrates	1	0.0395	AXIN1,BMPR2,NOG
CNTF Signaling	1	0.0588	IL6ST,PIK3R5,RPS6KA4
Cardiomyocyte Differentiation via BMP Receptors	1	0.0833	BMPR2
Renin-Angiotensin Signaling	1	0.0297	CCL5,PIK3R5,PRKAR1B
Docosahexaenoic Acid (DHA) Signaling	1	0.0278	PIK3R5
Thrombin Signaling	1	0.0061	PIK3R5
Cardiac Hypertrophy Signaling	1	0.025	IRS1,MAP3K11,MAP3K13,PIK3R5,PRKAR1B
CDK5 Signaling	1	0.0217	PPP2R5E,PRKAR1B
iCOS-iCOSL Signaling in T Helper Cells	1	0.0495	CD247,CD28,NFATC1,NFKBIB,PIK3R5
Molecular Mechanisms of Cancer	1	0.033	APH1A,AXIN1,BIRC3,BMPR2,CASP8,CCND3,CHEK1,IRS1,NFKBIB,PIK3R5,PRKAR1B
Cell Cycle Regulation by BTG Family Proteins	1	0.0294	PPP2R5E
Corticotropin Releasing Hormone Signaling	1	0.0252	ARPC5,JUND,PRKAR1B
Mitotic Roles of Polo-Like Kinase	1	0.0172	PPP2R5E
HGF Signaling	1	0.0286	MAP3K11,MAP3K13,PIK3R5
HMGB1 Signaling	1	0.0284	KAT7,PIK3R5,TNFRSF1A,TNFRSF1B
Role of CHK Proteins in Cell Cycle Checkpoint Control	1	0.037	CHEK1,PPP2R5E
FLT3 Signaling in Hematopoietic Progenitor Cells	1	0.0274	PIK3R5,RPS6KA4
GNRH Signaling	1	0.0208	MAP3K11,MAP3K13,PRKAR1B
Human Embryonic Stem Cell Pluripotency	1	0.0612	AXIN1,BMPR2,NOG,PIK3R5,S1PR4,S1PR5
Melanocyte Development and Pigmentation Signaling	1	0.0361	PIK3R5,PRKAR1B,RPS6KA4
DNA Methylation and Transcriptional Repression Signaling	1	0.0333	DNMT3A
Antiproliferative Role of Somatostatin Receptor 2	1	0.0156	PIK3R5
Androgen Signaling	1	0.0175	KAT7,PRKAR1B
Role of Oct4 in Mammalian Embryonic Stem Cell Pluripotency	1	0.027	TDRD7
Germ Cell-Sertoli Cell Junction Signaling	1	0.0493	ACTN1,AXIN1,MAP3K11,MAP3K13,PIK3R5,TNFRSF1A,TUBA1B
Aldosterone Signaling in Epithelial Cells	1	0.0229	DNAJB9,PIK3R5,PIKFYVE
Role of NANOG in Mammalian Embryonic Stem Cell Pluripotency	1	0.043	AXIN1,BMPR2,IL6ST,PIK3R5
Growth Hormone Signaling	1	0.0484	IRS1,PIK3R5,RPS6KA4
Prolactin Signaling	1	0.04	CEBPB,IRS1,PIK3R5
CREB Signaling in Neurons	1	0.0121	PIK3R5,PRKAR1B
Melanoma Signaling	1	0.0213	PIK3R5
Prostate Cancer Signaling	1	0.0235	NFKBIB,PIK3R5
Renal Cell Carcinoma Signaling	1	0.0139	PIK3R5
Small Cell Lung Cancer Signaling	1	0.0435	NFKBIB,PIK3R5,TRAF1
Endometrial Cancer Signaling	1	0.0351	AXIN1,PIK3R5
Basal Cell Carcinoma Signaling	1	0.0192	AXIN1
Allograft Rejection Signaling	1	0.0667	CD28,GZMB,PRF1
Glioma Signaling	1	0.0099	PIK3R5
Autoimmune Thyroid Disease Signaling	1	0.0882	CD28,GZMB,PRF1
Acute Myeloid Leukemia Signaling	1	0.0122	PIK3R5
Graft-versus-Host Disease Signaling	1	0.0811	CD28,GZMB,PRF1
Type II Diabetes Mellitus Signaling	1	0.0522	CEBPB,IRS1,NFKBIB,PIK3R5,TNFRSF1A,TNFRSF1B
Chronic Myeloid Leukemia Signaling	1	0.0211	CTBP1,PIK3R5
Non-Small Cell Lung Cancer Signaling	1	0.0145	PIK3R5
Production of Nitric Oxide and Reactive Oxygen Species in Macrophages	1	0.05	LYZ,MAP3K11,MAP3K13,NFKBIB,PIK3R5,PPP2R5E,TNFRSF1A,TNFRSF1B
Gα12/13 Signaling	1	0.0273	NFKBIB,PIK3R5,TBXA2R
p70S6K Signaling	1	0.0263	IRS1,PIK3R5,PPP2R5E
ERK5 Signaling	1	0.0303	IL6ST,RPS6KA4
Colorectal Cancer Metastasis Signaling	1	0.0236	AXIN1,IL6ST,PIK3R5,PRKAR1B,TNFRSF1A
mTOR Signaling	1	0.0219	IRS1,PIK3R5,PPP2R5E,RPS6KA4
Myc Mediated Apoptosis Signaling	1	0.0323	CASP8,PIK3R5
Pancreatic Adenocarcinoma Signaling	1	0.0192	PIK3R5,RAD51
G Beta Gamma Signaling	1	0.0103	PRKAR1B
Communication between Innate and Adaptive Immune Cells	1	0.0556	CCL5,CCR7,CD28,CD83
Sphingosine-1-phosphate Signaling	1	0.0421	CASP8,PIK3R5,S1PR4,S1PR5
Crosstalk between Dendritic Cells and Natural Killer Cells	1	0.0667	CCR7,CD28,CD83,PRF1,TNFRSF1B
Systemic Lupus Erythematosus Signaling	1	0.0368	CD247,CD28,FCGR3A/FCGR3B,NFATC1,PIK3R5,SNRPN
Cdc42 Signaling	1	0.0254	ARPC5,CD247,MAP3K11
ILK Signaling	1	0.039	ACTN1,IRS1,PIK3R5,PPP2R5E,RPS6KA4,TNFRSF1A
FAK Signaling	1	0.0119	PIK3R5
EIF2 Signaling	1	0.0347	EIF5B,PIK3R5,RPL13,RPL21,RPL26L1,RPL36A,SREBF1
April Mediated Signaling	1	0.0789	NFATC1,NFKBIB,TRAF1
Retinoic acid Mediated Apoptosis Signaling	1	0.0435	CASP8,DAP3
AMPK Signaling	1	0.0391	CHRNG,IRS1,PFKFB2,PIK3R5,PPP2R5E,PRKAR1B,RAB1A
PAK Signaling	1	0.0127	PIK3R5
Hereditary Breast Cancer Signaling	1	0.0462	CHEK1,FANCG,GADD45B,H2AX,PIK3R5,RAD51
Rac Signaling	1	0.0396	ARPC5,MAP3K11,PIK3R5,PIKFYVE
RhoA Signaling	1	0.0532	ARHGAP4,ARPC5,PIKFYVE,RAPGEF6,SEPTIN7
Role of Osteoblasts, Osteoclasts and Chondrocytes in Rheumatoid Arthritis	1	0.044	AXIN1,BIRC3,BMPR2,NFATC1,NFKBIB,PIK3R5,TNFRSF1A,TNFRSF1B
Phospholipase C Signaling	1	0.0103	CD247,NFATC1
Ovarian Cancer Signaling	1	0.0348	AXIN1,PIK3R5,PRKAR1B,RAD51
HER-2 Signaling in Breast Cancer	1	0.013	PIK3R5
Altered T Cell and B Cell Signaling in Rheumatoid Arthritis	1	0.0135	CD28
Atherosclerosis Signaling	1	0.0132	LYZ
Protein Kinase A Signaling	1	0.0221	NFATC1,NFKBIB,PGP,PHKB,PRKAR1B,PTPN4,PTPRS
Role of Macrophages, Fibroblasts and Endothelial Cells in Rheumatoid Arthritis	1	0.0437	AXIN1,CCL5,CEBPB,FCGR3A/FCGR3B,IL6ST,NFATC1,NFKBIB,PIK3R5,TNFRSF1A,TNFRSF1B,TRAF1
Regulation of eIF4 and p70S6K Signaling	1	0.0211	IRS1,PIK3R5,PPP2R5E
Estrogen-Dependent Breast Cancer Signaling	1	0.0161	PIK3R5
Leptin Signaling in Obesity	1	0.0333	PIK3R5,PRKAR1B
Role of NFAT in Cardiac Hypertrophy	1	0.0169	IL6ST,PIK3R5,PRKAR1B
Pathogenesis of Multiple Sclerosis	1	0.111	CCL5
Glioma Invasiveness Signaling	1	0.0164	PIK3R5
IL-1 Signaling	1	0.038	NFKBIB,PRKAR1B,TOLLIP
Breast Cancer Regulation by Stathmin1	1	0.0294	PIK3R5,PPP2R5E,PRKAR1B,STMN1,TUBA1B
RANK Signaling in Osteoclasts	1	0.0706	BIRC3,MAP3K11,MAP3K13,NFATC1,NFKBIB,PIK3R5
Glioblastoma Multiforme Signaling	1	0.0147	AXIN1,PIK3R5
Neuroprotective Role of THOP1 in Alzheimer's Disease	1	0.0588	DPP4,GZMB,GZMK,PRKAR1B
Regulation of IL-2 Expression in Activated and Anergic T Lymphocytes	1	0.046	CD247,CD28,NFATC1,NFKBIB
Granzyme A Signaling	1	0.143	PRF1,SET
Role of Wnt/GSK-3β Signaling in the Pathogenesis of Influenza	1	0.0185	AXIN1
Nur77 Signaling in T Lymphocytes	1	0.0588	CD247,CD28,NFATC1
PKCθ Signaling in T Lymphocytes	1	0.0522	CD247,CD28,MAP3K11,MAP3K13,NFATC1,NFKBIB,PIK3R5
TNFR1 Signaling	1	0.0851	BIRC3,CASP8,NFKBIB,TNFRSF1A
Role of MAPK Signaling in the Pathogenesis of Influenza	1	0.0159	CCL5
Role of PI3K/AKT Signaling in the Pathogenesis of Influenza	1	0.0588	CCL5,NFKBIB,PIK3R5
Role of Hypercytokinemia/hyperchemokinemia in the Pathogenesis of Influenza	1	0.0357	CCL5
Antiproliferative Role of TOB in T Cell Signaling	1	0.0385	CUL1
MSP-RON Signaling Pathway	1	0.0417	ITGAM,PIK3R5
OX40 Signaling Pathway	1	0.037	CD247,NFKBIB
PI3K Signaling in B Lymphocytes	1	0.0242	IRS1,NFATC1,NFKBIB
MIF-mediated Glucocorticoid Regulation	1	0.0435	NFKBIB
P2Y Purigenic Receptor Signaling Pathway	1	0.0183	PIK3R5,PRKAR1B
Cyclins and Cell Cycle Regulation	1	0.0405	CCND3,CUL1,PPP2R5E
Cell Cycle Control of Chromosomal Replication	1	0.0385	CDT1,MCM7
DNA Double-Strand Break Repair by Homologous Recombination	1	0.0714	RAD51
Role of Tissue Factor in Cancer	1	0.0294	FGR,PIK3R5,RPS6KA4
IL-17A Signaling in Airway Cells	1	0.0333	NFKBIB,PIK3R5
Role of IL-17A in Arthritis	1	0.06	CCL5,NFKBIB,PIK3R5
IL-17A Signaling in Fibroblasts	1	0.0606	CEBPB,NFKBIB
IL-17A Signaling in Gastric Cells	1	0.04	CCL5
Role of IL-17F in Allergic Inflammatory Airway Diseases	1	0.0263	RPS6KA4
Differential Regulation of Cytokine Production in Macrophages and T Helper Cells by IL-17A and IL-17F	1	0.0588	CCL5
Differential Regulation of Cytokine Production in Intestinal Epithelial Cells by IL-17A and IL-17F	1	0.05	CCL5
Role of JAK2 in Hormone-like Cytokine Signaling	1	0.0345	IRS1
Role of JAK family kinases in IL-6-type Cytokine Signaling	1	0.04	IL6ST
Role of JAK1 and JAK3 in γc Cytokine Signaling	1	0.0312	IRS1,PIK3R5
Actin Nucleation by ARP-WASP Complex	1	0.0312	ARPC5,PPP1R12C
Dopamine-DARPP32 Feedback in cAMP Signaling	1	0.0147	PPP2R5E,PRKAR1B
NGF Signaling	1	0.0374	MAP3K11,MAP3K13,PIK3R5,RPS6KA4
Paxillin Signaling	1	0.0444	ACTN1,ITGAM,ITGAX,PIK3R5
Signaling by Rho Family GTPases	1	0.0368	ARPC5,MAP3K11,PIK3R5,PIKFYVE,PPP1R12C,SEPTIN7,STMN1
RhoGDI Signaling	1	0.0296	ARHGAP4,ARPC5,PIKFYVE,PPP1R12C
Sertoli Cell-Sertoli Cell Junction Signaling	1	0.0461	ACTN1,AXIN1,MAP3K11,MAP3K13,PRKAR1B,TNFRSF1A,TUBA1B
Gap Junction Signaling	1	0.0187	PIK3R5,PRKAR1B,TUBA1B
Telomerase Signaling	1	0.0208	PIK3R5,PPP2R5E
Mouse Embryonic Stem Cell Pluripotency	1	0.0444	AXIN1,BMPR2,IL6ST,PIK3R5
Hematopoiesis from Pluripotent Stem Cells	1	0.0294	CD247
eNOS Signaling	1	0.0397	CASP8,CHRNG,NOSIP,PIK3R5,PRKAR1B
iNOS Signaling	1	0.0227	NFKBIB
VEGF Family Ligand-Receptor Interactions	1	0.0149	PIK3R5
Ephrin A Signaling	1	0.0244	PIK3R5
Ephrin B Signaling	1	0.0167	AXIN1
ErbB Signaling	1	0.0118	PIK3R5
ErbB2-ErbB3 Signaling	1	0.0169	PIK3R5
ErbB4 Signaling	1	0.0333	APH1A,PIK3R5
GADD45 Signaling	1	0.105	CCND3,GADD45B
GDNF Family Ligand-Receptor Interactions	1	0.0308	IRS1,PIK3R5
Netrin Signaling	1	0.0377	NFATC1,PRKAR1B
Arsenate Detoxification I (Glutaredoxin)	1	0.25	PNP
Thyroid Hormone Metabolism II (via Conjugation and/or Degradation)	1	0.0588	SULT1B1
NAD biosynthesis II (from tryptophan)	1	0.1	KMO
Dopamine Degradation	1	0.0526	SULT1B1
Chondroitin Sulfate Degradation (Metazoa)	1	0.0769	CEMIP2
CDP-diacylglycerol Biosynthesis I	1	0.0588	GPAT4
Pentose Phosphate Pathway (Oxidative Branch)	1	0.25	G6PD
D-myo-inositol-5-phosphate Metabolism	1	0.0458	PDCD1,PIKFYVE,PPP1R12C,PPP2R5E,SET,STYXL1
Melatonin Degradation I	1	0.0323	SULT1B1
Ceramide Biosynthesis	1	0.2	SPTSSA
Triacylglycerol Degradation	1	0.037	PPME1
D-myo-inositol (1,4,5)-Trisphosphate Biosynthesis	1	0.05	PIKFYVE
Guanine and Guanosine Salvage I	1	0.5	PNP
1D-myo-inositol Hexakisphosphate Biosynthesis II (Mammalian)	1	0.0625	ITPKB
Eumelanin Biosynthesis	1	0.333	DDT
tRNA Charging	1	0.0256	SARS1
Urate Biosynthesis/Inosine 5'-phosphate Degradation	1	0.0833	PNP
Methylmalonyl Pathway	1	0.25	MMUT
Phosphatidylglycerol Biosynthesis II (Non-plastidic)	1	0.0526	GPAT4
Dermatan Sulfate Degradation (Metazoa)	1	0.0769	CEMIP2
Pentose Phosphate Pathway	1	0.111	G6PD
D-myo-inositol (1,4,5,6)-Tetrakisphosphate Biosynthesis	1	0.05	PDCD1,PIKFYVE,PPP1R12C,PPP2R5E,SET,STYXL1
Superpathway of Inositol Phosphate Compounds	1	0.0479	ITPKB,PDCD1,PIK3R5,PIKFYVE,PPP1R12C,PPP2R5E,SET,STYXL1
Selenocysteine Biosynthesis II (Archaea and Eukaryotes)	1	0.167	SARS1
Superpathway of D-myo-inositol (1,4,5)-trisphosphate Metabolism	1	0.0455	ITPKB
Purine Nucleotides Degradation II (Aerobic)	1	0.0625	PNP
D-myo-inositol (1,3,4)-trisphosphate Biosynthesis	1	0.0588	ITPKB
Serotonin Degradation	1	0.0278	SULT1B1
D-myo-inositol (3,4,5,6)-tetrakisphosphate Biosynthesis	1	0.05	PDCD1,PIKFYVE,PPP1R12C,PPP2R5E,SET,STYXL1
3-phosphoinositide Degradation	1	0.0448	PDCD1,PIKFYVE,PPP1R12C,PPP2R5E,SET,STYXL1
Adenine and Adenosine Salvage III	1	0.2	PNP
3-phosphoinositide Biosynthesis	1	0.0493	PDCD1,PIK3R5,PIKFYVE,PPP1R12C,PPP2R5E,SET,STYXL1
Colanic Acid Building Blocks Biosynthesis	1	0.0714	PMM2
Tryptophan Degradation to 2-amino-3-carboxymuconate Semialdehyde	1	0.2	KMO
Myo-inositol Biosynthesis	1	0.2	ISYNA1
Purine Ribonucleosides Degradation to Ribose-1-phosphate	1	0.2	PNP
Tryptophan Degradation III (Eukaryotic)	1	0.0455	KMO
Triacylglycerol Biosynthesis	1	0.037	GPAT4
Glycolysis I	1	0.0476	ENO2
Gluconeogenesis I	1	0.05	ENO2
2-oxobutanoate Degradation I	1	0.2	MMUT
Guanosine Nucleotides Degradation III	1	0.0909	PNP
Adenosine Nucleotides Degradation II	1	0.0769	PNP
Superpathway of Melatonin Degradation	1	0.0278	SULT1B1
Adenine and Adenosine Salvage I	1	0.5	PNP
Superpathway of Methionine Degradation	1	0.0323	MMUT
GDP-mannose Biosynthesis	1	0.167	PMM2
Antioxidant Action of Vitamin C	1	0.0125	NFKBIB
Epithelial Adherens Junction Signaling	1	0.0403	ACTN1,ARPC5,BMPR2,DLL1,TUBA1B
Gαi Signaling	1	0.0312	CXCR2,PRKAR1B,TBXA2R
Gαq Signaling	1	0.0224	NFATC1,NFKBIB,PIK3R5
Gαs Signaling	1	0.0125	PRKAR1B
PEDF Signaling	1	0.0519	CASP8,NFKBIB,PIK3R5,ZEB1
Regulation of Cellular Mechanics by Calpain Protease	1	0.037	ACTN1,CAST
Remodeling of Epithelial Adherens Junctions	1	0.0526	ACTN1,ARPC5,TUBA1B
Agranulocyte Adhesion and Diapedesis	1	0.0244	CCL5,CXCR2,TNFRSF1A
Granulocyte Adhesion and Diapedesis	1	0.0403	CCL5,CXCR2,ITGAM,TNFRSF1A,TNFRSF1B
Regulation of the Epithelial-Mesenchymal Transition Pathway	1	0.0256	APH1A,AXIN1,PIK3R5,ZEB1
Role of p14/p19ARF in Tumor Suppression	1	0.0385	PIK3R5
Sperm Motility	1	0.0186	FGR,MAP3K11,PRKAR1B
Tec Kinase Signaling	1	0.0147	FGR,PIK3R5
UVA-Induced MAPK Signaling	1	0.0225	PIK3R5,RPS6KA4
UVB-Induced MAPK Signaling	1	0.0208	PIK3R5
STAT3 Pathway	1	0.0328	BMPR2,CXCR2,IL6ST,MAP3K11
Oxidative Phosphorylation	1	0.0538	COX8A,NDUFS6,NDUFS7,NDUFV3,VPS9D1
Adipogenesis pathway	1	0.0619	BMPR2,CEBPB,CTBP1,KAT7,SENP2,SREBF1,TNFRSF1A
HIPPO signaling	1	0.039	CUL1,PPP2R5E,SCRIB
PCP pathway	1	0.0217	JUND
Unfolded protein response	1	0.0727	AMFR,CEBPB,DNAJB9,SREBF1
Wnt/Ca+ pathway	1	0.0408	AXIN1,NFATC1
Estrogen Receptor Signaling	1	0.024	CTBP1,MED16,THRAP3
Toll-like Receptor Signaling	1	0.0282	TOLLIP,TRAF1
EGF Signaling	1	0.0377	CSNK2B,PIK3R5
Cell Cycle: G1/S Checkpoint Regulation	1	0.0308	CCND3,CUL1
ERK/MAPK Signaling	1	0.0314	NFATC1,PIK3R5,PPP2R5E,PRKAR1B,RPS6KA4
Nucleotide Excision Repair Pathway	1	0.0286	ERCC5
SAPK/JNK Signaling	1	0.0543	IRS1,MAP3K11,MAP3K13,NFATC1,PIK3R5
PI3K/AKT Signaling	1	0.0252	CXCR2,IL6ST,NFKBIB,PPP2R5E
PTEN Signaling	1	0.0268	BMPR2,CSNK2B,PIK3R5
Nitric Oxide Signaling in the Cardiovascular System	1	0.0235	PIK3R5,PRKAR1B
Cardiac β-adrenergic Signaling	1	0.0171	PPP2R5E,PRKAR1B
Interferon Signaling	1	0.0588	IFI6,IFITM3
Protein Ubiquitination Pathway	1	0.0285	AMFR,BIRC3,CUL1,DNAJB9,UBE2S,USO1,USP4
IL-2 Signaling	1	0.0345	CSNK2B,PIK3R5
Amyloid Processing	1	0.0652	APH1A,CSNK2B,PRKAR1B
FGF Signaling	1	0.0147	PIK3R5
JAK/Stat Signaling	1	0.0263	CEBPB,PIK3R5
Cell Cycle: G2/M DNA Damage Checkpoint Regulation	1	0.0426	CHEK1,CUL1
Xenobiotic Metabolism Signaling	1	0.0469	ALDH16A1,CHST12,HS3ST3B1,HS6ST1,MAP3K11,MAP3K13,PIK3R5,PPP2R5E,SCAND1,SULT1B1
IL-4 Signaling	1	0.0385	IRS1,NFATC1,PIK3R5
B Cell Receptor Signaling	1	0.0298	MAP3K11,MAP3K13,NFATC1,NFKBIB,PIK3R5
Wnt/β-catenin Signaling	1	0.0355	AXIN1,BMPR2,CSNK2B,PPP2R5E,TLE3
Insulin Receptor Signaling	1	0.0244	IRS1,PIK3R5,PRKAR1B
Phototransduction Pathway	1	0.0333	PRKAR1B
Chemokine Signaling	1	0.0152	CCL5
Neurotrophin/TRK Signaling	1	0.0149	PIK3R5
Sonic Hedgehog Signaling	1	0.0417	PRKAR1B
Integrin Signaling	1	0.0455	ACTN1,ARPC5,ITGAM,ITGAX,MAP3K11,PIK3R5,PIKFYVE,TSPAN7
Death Receptor Signaling	1	0.0575	BIRC3,CASP8,NFKBIB,TNFRSF1A,TNFRSF1B
PPAR Signaling	1	0.046	NFKBIB,SCAND1,TNFRSF1A,TNFRSF1B
IGF-1 Signaling	1	0.0521	CSNK2B,IGFBP7,IRS1,PIK3R5,PRKAR1B
Dopamine Receptor Signaling	1	0.0312	PPP2R5E,PRKAR1B
cAMP-mediated signaling	1	0.0171	CXCR2,PRKAR1B,TBXA2R
p38 MAPK Signaling	1	0.0312	RPS6KA4,TNFRSF1A,TNFRSF1B
TGF-β Signaling	1	0.0357	BMPR2,RUNX3,SKI
Apoptosis Signaling	1	0.0532	BIRC3,CASP8,NFKBIB,TNFRSF1A,TNFRSF1B
Notch Signaling	1	0.0938	APH1A,DLL1,MFNG
NF-κB Signaling	1	0.0446	BMPR2,CASP8,CSNK2B,NFKBIB,PIK3R5,TNFRSF1A,TNFRSF1B
VEGF Signaling	1	0.0227	ACTN1,PIK3R5
Hypoxia Signaling in the Cardiovascular System	1	0.0299	NFKBIB,UBE2S
T Cell Receptor Signaling	1	0.04	CD247,CD28,NFATC1,PIK3R5
G-Protein Coupled Receptor Signaling	1	0.023	CXCR2,NFKBIB,PIK3R5,PRKAR1B,TBXA2R
IL-6 Signaling	1	0.0614	CEBPB,CSNK2B,IL6ST,NFKBIB,PIK3R5,TNFRSF1A,TNFRSF1B
PDGF Signaling	1	0.026	CSNK2B,PIK3R5
BMP signaling pathway	1	0.0395	BMPR2,NOG,PRKAR1B
GPCR-Mediated Integration of Enteroendocrine Signaling Exemplified by an L Cell	1	0.0208	PRKAR1B
GPCR-Mediated Nutrient Sensing in Enteroendocrine Cells	1	0.0127	PRKAR1B
Gustation Pathway	1	0.01	PRKAR1B
Phagosome Formation	1	0.0538	CR1,FCGR3A/FCGR3B,ITGAM,ITGAX,PIK3R5
Phagosome Maturation	1	0.0556	ATP6V0C,CTSS,DYNC1I2,GPAA1,PIKFYVE,TCIRG1,TUBA1B
Autophagy	1	0.0213	CTSS
Macropinocytosis Signaling	1	0.0156	PIK3R5
Inflammasome pathway	1	0.0526	CASP8
Sumoylation Pathway	1	0.043	CTBP1,DNMT3A,SENP2,ZEB1
Th1 and Th2 Activation Pathway	1	0.0513	APH1A,BMPR2,CD247,CD28,DLL1,NFATC1,PIK3R5,RUNX3
Th1 Pathway	1	0.0636	APH1A,CD247,CD28,DLL1,NFATC1,PIK3R5,RUNX3
Th2 Pathway	1	0.0569	APH1A,BMPR2,CD247,CD28,DLL1,PIK3R5,RUNX3
Osteoarthritis Pathway	1	0.0364	BMPR2,CASP8,CEBPB,CXCR2,TNFRSF1A,TNFRSF1B
GP6 Signaling Pathway	1	0.0122	PIK3R5
IL-7 Signaling Pathway	1	0.0571	CCND3,CXCR5,NFATC1,PIK3R5
Sirtuin Signaling Pathway	1	0.0324	G6PD,GADD45B,NDUFS6,NDUFS7,NDUFV3,SMARCA5,SREBF1,TUBA1B
Neuroinflammation Signaling Pathway	1	0.0346	APH1A,BIRC3,BMPR2,CASP8,CCL5,NFATC1,PIK3R5,TNFRSF1A
Opioid Signaling Pathway	1	0.0251	FGR,OGFR,PRKAR1B,RPS6KA4,SIGMAR1
Adrenomedullin signaling pathway	1	0.0181	CEBPB,PIK3R5,PRKAR1B
Iron homeostasis signaling pathway	1	0.0531	ABCB10,ATP6V0C,BMPR2,CUL1,HFE,TCIRG1
Th17 Activation Pathway	1	0.0164	NFATC1
SPINK1 Pancreatic Cancer Pathway	1	0.0312	CPA5
NER Pathway	1	0.0204	ERCC5,XAB2
SPINK1 General Cancer Pathway	1	0.0189	PIK3R5
Endocannabinoid Neuronal Synapse Pathway	1	0.0104	PRKAR1B
Endocannabinoid Developing Neuron Pathway	1	0.0194	PIK3R5,PRKAR1B
Endocannabinoid Cancer Inhibition Pathway	1	0.031	CASP8,CCND3,PIK3R5,PRKAR1B
Apelin Pancreas Signaling Pathway	1	0.0488	PIK3R5,PRKAR1B
Apelin Liver Signaling Pathway	1	0.05	IRS1
Apelin Adipocyte Signaling Pathway	1	0.0159	PRKAR1B
Apelin Cardiomyocyte Signaling Pathway	1	0.0125	PIK3R5
Apelin Endothelial Signaling Pathway	1	0.0187	KLF2,PIK3R5
Cardiac Hypertrophy Signaling (Enhanced)	1	0.0272	BMPR2,CXCR2,DIAPH2,IL6ST,MAP3K11,MAP3K13,NFATC1,PIK3R5,PRKAR1B,TNFRSF1A,TNFRSF1B
FAT10 Cancer Signaling Pathway	1	0.0652	BMPR2,TNFRSF1A,TNFRSF1B
PFKFB4 Signaling Pathway	1	0.0488	HK2,PRKAR1B
T Cell Exhaustion Signaling Pathway	1	0.0473	BMPR2,CD28,GZMB,NFATC1,PDCD1,PIK3R5,PPP2R5E
Synaptogenesis Signaling Pathway	1	0.0209	ARPC5,FGR,GPAA1,PIK3R5,PRKAR1B
IL-23 Signaling Pathway	1	0.0233	PIK3R5
Systemic Lupus Erythematosus In T Cell Signaling Pathway	1	0.0243	CASP8,CD247,CD28,PIK3R5,PPP2R5E
Systemic Lupus Erythematosus In B Cell Signaling Pathway	1	0.0294	CCND3,FGR,IL6ST,NFATC1,PDCD1,PIK3R5,TRAF1
Senescence Pathway	1	0.0323	BMPR2,CEBPB,CHEK1,GADD45B,NFATC1,PIK3R5,PPP2R5E,RPS6KA4
White Adipose Tissue Browning Pathway	1	0.0323	CEBPB,CTBP1,PRKAR1B
Inhibition of ARE-Mediated mRNA Degradation Pathway	1	0.036	PPP2R5E,PRKAR1B,TNFRSF1A,TNFRSF1B
HOTAIR Regulatory Pathway	1	0.0226	KMT2A,PIK3R5,RBM38
Hepatic Fibrosis Signaling Pathway	1	0.0297	AXIN1,BMPR2,CCL5,CEBPB,NFKBIB,PIK3R5,PRKAR1B,TNFRSF1A,TNFRSF1B
Calcium Signaling	1	0.0278	CHRNG,NFATC1,PRKAR1B,SLC8B1
GM-CSF Signaling	1	0.0152	PIK3R5
Eicosanoid Signaling	1	0.0238	TBXA2R
Ephrin Receptor Signaling	1	0.0135	ARPC5,AXIN1

## Sheet: Supp_Table_S8
Supplementary Table S8. t-test comparison of patients and controls for the T cell related pathway deregulation scores obtained from the R package pathifier26.
Pathway nr.	Pathway name	PDS t-test p-value*	Significant after Bonferonni correction (threshold 0,0028)
1	GO_T_CELL_ACTIVATION	0.105581	No
2	GO_T_CELL_ACTIVATION_INVOLVED_IN_IMMUNE_RESPONSE	0.219591	No
3	GO_T_CELL_ACTIVATION_VIA_T_CELL_RECEPTOR_CONTACT_WITH_ANTIGEN_BOUND_TO_MHC_MOLECULE_ON_ANTIGEN_PRESENTING_CELL	0.177186	No
4	GO_T_CELL_ANTIGEN_PROCESSING_AND_PRESENTATION	0.0501888	No
5	GO_T_CELL_APOPTOTIC_PROCESS	0.0127381	No
6	GO_T_CELL_CHEMOTAXIS	0.410432	No
7	GO_T_CELL_CYTOKINE_PRODUCTION	0.271507	No
8	GO_T_CELL_DIFFERENTIATION	0.109339	No
9	GO_T_CELL_DIFFERENTIATION_INVOLVED_IN_IMMUNE_RESPONSE	0.14847	No
10	GO_T_CELL_EXTRAVASATION	0.0169072	No
11	GO_T_CELL_HOMEOSTASIS	0.0580646	No
12	GO_T_CELL_MEDIATED_CYTOTOXICITY	0.0355453	No
13	GO_T_CELL_MEDIATED_IMMUNITY	0.0645015	No
14	GO_T_CELL_MIGRATION	0.15799	No
15	GO_T_CELL_PROLIFERATION	0.0725136	No
16	GO_T_CELL_RECEPTOR_BINDING	0.0645015	No
17	GO_T_CELL_RECEPTOR_COMPLEX	0.311343	No
18	GO_T_CELL_RECEPTOR_SIGNALING_PATHWAY	0.222737	No
* p-value t-test between PDS scores of the MS patient and healthy control groups

## Sheet: Supp_Table_S9
Supplementary Tables S9. A. Two-by-two table of the nominally significant differentially expressed genes in the differential gene expression analysis of CD4+ T cells18 and CD8+ T cells from MS patients and healthy controls. Only genes detected in both datasets are considered B. Two-by-two table of the nominally significant differentially expressed genes in the differential gene expression analysi…
S9A	Not differentially expressed in CD8+ T cells*	Differentially expressed in CD8+ T cells*
Not differentially expressed in CD4+ T cells**	9.963	1.044
Differentially expressed in CD4+ T cells**	800	95
Fishers’ exact test p-value	0.26
* Significantly differentially expressed genes at nominal p-value ≤0.05 in current study of CD8+ T cells
** Significantly differentially expressed genes at nominal p-value ≤0.05 in earlier study of CD4+ T cell study18
S9B	Not differentially expressed in CD8+ T cells*	Differentially expressed in CD8+ T cells*
Not differentially expressed in CD8+ T cell protein analysis**	1740	190
Differentially expressed in CD8+ T cell protein analysis**	173	10
Fishers’ exact test p-value	0.07
* Significantly differentially expressed genes at nominal p-value ≤0.05 in current study of CD8+ T cells
** Significantly differentially expressed protein coding genes at nominal p-value ≤0.05 in earlier study of CD8+ T cell proteins25
